# Supplementary material for: A multiple hypothesis approach to explain species richness patterns in neotropical stream-dweller fish communities
Source: PLoS One. 2018 Sep 19;13(9):e0204114. doi: 10.1371/journal.pone.0204114 (PMC6145546; doi:10.1371/journal.pone.0204114)
Supplement: S1 Table — (XLSX) [file pone.0204114.s004.xlsx]

## Sheet: Plan1
References	Number of streams
Abilhoa et al., 2008	1
Araújo et al., 2011	3
Braga & Andrada, 2005	8
Dala-Corte et al., 2009	5
Ferreira, 2007	3
Godoi, 2004	2
Godoi, 2008	8
Gonçalves & Braga, 2012	11
Manzzoni et al., 2006	4
Manzzoni et al., 2010	1
Mattos & Iglesias, 2010	1
Miranda & Manzzoni, 2009	3
Serra et al., 2007	5
Smith, et al., 2009	10
Súarez et al., 2009	7
Takahashi et al., 2013	7
Teresa & Langeani, 2010	6
Trindade et al., 2010	4
Total	89
