# Supplementary material for: A multiple hypothesis approach to explain species richness patterns in neotropical stream-dweller fish communities
Source: PLoS One. 2018 Sep 19;13(9):e0204114. doi: 10.1371/journal.pone.0204114 (PMC6145546; doi:10.1371/journal.pone.0204114)
Supplement: S2 Table — The name and unit of variables are indicating on the Table 1. (XLSX) [file pone.0204114.s005.xlsx]

## Sheet: Plan1
ID	Long	Lat	SR	FAC	PP	AETJan	AETJun	TempVar	ARV	AveRF	SF1	SF2	SF3	SF4	SF5	SF6	SF7	SF8	SF9	SF11	SF17
1	-49.6536	-25.4911	9	43	8375	111.966	24.1083	2849.52	26.8267	1468.18	-0.018	-0.089	-0.015	0.003	0.017	-0.014	0.001	0.006	0.008	-0.044	-0.045
2	-51.7741	-23.5305	10	38	10880	132.743	38.6019	2561.53	34.4128	1361.83	-0.017	-0.083	-0.004	0.028	0.038	-0.02	0.008	0.046	-0.074	-0.057	-0.022
3	-51.7831	-23.5364	17	53	10967	134.219	39.1808	2572.02	34.4777	1361.15	-0.017	-0.083	-0.004	0.028	0.038	-0.02	0.008	0.046	-0.074	-0.057	-0.022
4	-51.774	-23.5341	20	43	11024	134.611	39.3959	2565.09	34.4274	1363.3	-0.017	-0.083	-0.004	0.028	0.038	-0.02	0.008	0.046	-0.074	-0.057	-0.022
5	-45.7505	-22.7538	1	1	17702	158.56	55.7709	2258.21	65.6661	1833.14	-0.023	-0.074	-0.032	-0.04	-0.016	-0.01	0.002	0.003	0.017	0.039	-0.012
6	-45.466	-22.7505	4	557	15771	106.112	48.4134	2256.78	67.8937	1823.27	-0.021	-0.067	-0.035	-0.052	-0.029	-0.004	-0.005	0.015	0.007	0.11	-0.027
7	-45.4638	-22.7673	7	1199	14805	106.487	45.2529	2259.26	68.0099	1789.22	-0.021	-0.067	-0.035	-0.052	-0.029	-0.004	-0.005	0.015	0.007	0.11	-0.027
8	-45.4643	-22.7685	17	1232	14740	106.567	45.044	2259.42	68.0129	1786.93	-0.021	-0.067	-0.035	-0.052	-0.029	-0.004	-0.005	0.015	0.007	0.11	-0.027
9	-45.4695	-22.7847	17	1684	13792	107.879	42.1015	2261.61	68.0686	1756.27	-0.021	-0.067	-0.035	-0.052	-0.029	-0.004	-0.005	0.015	0.007	0.11	-0.027
10	-45.4488	-22.8068	26	3267	12869	103.572	37.854	2265.79	68.3571	1697.99	-0.021	-0.067	-0.035	-0.052	-0.029	-0.004	-0.005	0.015	0.007	0.11	-0.027
11	-45.4228	-22.8165	13	4899	13014	95.3552	36.0213	2268.82	68.6107	1653.76	-0.021	-0.067	-0.035	-0.052	-0.029	-0.004	-0.005	0.015	0.007	0.11	-0.027
12	-45.3542	-22.8482	11	5272	13137	80.214	32.193	2278.27	69.1204	1490.49	-0.021	-0.067	-0.035	-0.052	-0.029	-0.004	-0.005	0.015	0.007	0.11	-0.027
13	-50.1827	-20.5198	16	38	8308	74.3858	27.6675	2177.08	68.1903	1193.48	-0.056	-0.021	-0.014	0.019	0.044	-0.038	0.032	0.035	-0.055	-0.029	0.015
14	-50.2293	-20.5116	23	290	8349	73.6047	27.362	2190.74	68.2482	1188.57	-0.056	-0.021	-0.014	0.019	0.044	-0.038	0.032	0.035	-0.055	-0.029	0.015
15	-50.2791	-20.5029	11	699	8365	72.2253	26.9958	2206.05	68.3082	1183.38	-0.056	-0.021	-0.014	0.019	0.044	-0.038	0.032	0.035	-0.055	-0.029	0.015
16	-48.4609	-21.3104	6	3	8846	84.2457	25.9102	1929.45	75.0983	1319.03	-0.056	-0.03	-0.024	-0.002	0.029	-0.035	0.033	0.001	-0.005	0.044	0
17	-48.4484	-21.3122	9	3	8885	84.3757	25.7222	1930.91	75.0869	1320.22	-0.056	-0.03	-0.024	-0.002	0.029	-0.035	0.033	0.001	-0.005	0.044	0
18	-52.2524	-22.6066	16	1	8190	72.4494	11.2032	2557.42	40.8785	1197	-0.017	-0.079	0.001	0.038	0.046	-0.021	0.01	0.045	-0.071	0.013	0.01
19	-52.3002	-22.6045	22	1	7519	73.8812	12.3352	2549.36	40.6128	1197.43	-0.016	-0.077	0.005	0.044	0.049	-0.021	0.01	0.031	-0.05	0.029	0.002
20	-52.2524	-22.6066	13	1	8190	72.4494	11.2032	2557.42	40.8785	1197	-0.017	-0.079	0.001	0.038	0.046	-0.021	0.01	0.045	-0.071	0.013	0.01
21	-52.2524	-22.6066	13	1	8190	72.4494	11.2032	2557.42	40.8785	1197	-0.017	-0.079	0.001	0.038	0.046	-0.021	0.01	0.045	-0.071	0.013	0.01
22	-52.2459	-22.5984	9	1	8138	72.0142	11.0698	2559.42	41.0689	1195	-0.017	-0.08	0.001	0.037	0.045	-0.021	0.01	0.047	-0.074	0.01	0.011
23	-52.2459	-22.5984	7	1	8138	72.0142	11.0698	2559.42	41.0689	1195	-0.017	-0.08	0.001	0.037	0.045	-0.021	0.01	0.047	-0.074	0.01	0.011
24	-52.2439	-22.6611	5	1	9187	73.8309	11.661	2552.82	39.9282	1209.48	-0.017	-0.08	0.001	0.037	0.045	-0.021	0.01	0.047	-0.074	0.01	0.011
25	-52.2439	-22.6611	5	1	9187	73.8309	11.661	2552.82	39.9282	1209.48	-0.017	-0.08	0.001	0.037	0.045	-0.021	0.01	0.047	-0.074	0.01	0.011
26	-51.9747	-15.0485	13	19	8618	126.385	72.7979	1247.5	80.9651	1524.87	-0.039	0.049	0.021	0.04	0.011	-0.003	-0.054	0.105	-0.006	0.028	-0.035
27	-52.1168	-15.0834	8	1	7528	97.3555	54.12	1311.6	80.5415	1549.61	-0.038	0.05	0.023	0.041	0.01	0	-0.059	0.106	-0.007	0.013	-0.035
28	-52.0391	-14.9857	15	4	7948	103.968	65.7695	1272.08	81	1522.95	-0.038	0.05	0.023	0.04	0.009	0.001	-0.06	0.104	-0.007	0.005	-0.033
29	-51.9429	-14.9456	11	6	8356	126.983	69.3893	1225.82	81	1517.33	-0.038	0.05	0.022	0.039	0.009	0	-0.06	0.104	-0.005	0.008	-0.033
30	-51.66	-15.2355	9	3	8210	141.955	76.7517	1123.29	81.258	1527.71	-0.042	0.048	0.016	0.034	0.014	-0.006	-0.04	0.088	-0.004	0.057	-0.026
31	-51.591	-15.2554	12	1	9661	127.679	93.7407	1096.66	81.7008	1528.66	-0.042	0.048	0.016	0.033	0.014	-0.006	-0.04	0.086	-0.001	0.058	-0.023
32	-51.5211	-15.2149	10	40	8609	121.92	99.7144	1074.29	81.7651	1529.87	-0.043	0.048	0.014	0.031	0.013	-0.007	-0.039	0.08	0.007	0.063	-0.013
33	-51.6628	-14.7927	7	39	7554	118.606	56.613	1098.89	81	1522.23	-0.038	0.051	0.021	0.037	0.007	0	-0.058	0.098	0.002	-0.002	-0.035
34	-50.7881	-29.3139	6	0	17014	92.7996	17.4728	2903.82	9.93098	1910.13	-0.006	-0.054	0.016	0.045	0.035	0.002	-0.012	-0.05	0.078	-0.153	-0.026
35	-50.8017	-29.3056	4	0	17048	91.383	16.7664	2903.83	10.071	1901.33	-0.006	-0.054	0.016	0.045	0.035	0.002	-0.012	-0.05	0.078	-0.153	-0.026
36	-50.8086	-29.3258	1	3	17048	100.78	22.0436	2914.96	10.0107	1890.52	-0.006	-0.054	0.016	0.045	0.035	0.002	-0.012	-0.05	0.078	-0.153	-0.026
37	-50.8519	-29.3169	3	1	17191	113.836	28.2879	2927.56	10.3693	1854.76	-0.006	-0.055	0.017	0.046	0.036	0.002	-0.012	-0.05	0.077	-0.15	-0.024
38	-50.7614	-29.3089	6	0	17014	101.204	20.8273	2904.79	9.75477	1928.71	-0.006	-0.054	0.016	0.045	0.035	0.002	-0.012	-0.05	0.078	-0.153	-0.026
39	-47.635	-21.6461	6	1	12616	131.783	60.3192	2096.62	71.4872	1400.66	-0.052	-0.036	-0.028	-0.013	0.021	-0.032	0.05	-0.042	-0.008	-0.03	-0.001
40	-47.6428	-21.6564	6	1	12534	131.18	59.0205	2102.31	71.424	1396.53	-0.052	-0.036	-0.028	-0.013	0.021	-0.032	0.05	-0.042	-0.008	-0.03	-0.001
41	-47.6573	-21.6828	12	0	12653	129.746	54.5401	2115.5	71.2607	1387.29	-0.052	-0.036	-0.028	-0.013	0.021	-0.032	0.05	-0.042	-0.008	-0.03	-0.001
42	-55.841	-10.2759	25	6	7058	157.041	89.8891	633.058	71	2166.87	0.002	-0.002	0.035	0.049	-0.071	-0.023	-0.109	0.145	0.094	0.001	0.002
43	-55.841	-10.2759	24	6	7058	157.041	89.8891	633.058	71	2166.87	0.002	-0.002	0.035	0.049	-0.071	-0.023	-0.109	0.145	0.094	0.001	0.002
44	-56.121	-9.89436	33	1	7279	148.722	75.7901	604.334	70.2421	2267.07	0.008	-0.003	0.029	0.052	-0.081	-0.034	-0.083	0.118	0.073	-0.008	0.021
45	-56.1781	-9.66861	45	48	7575	121.022	111.897	579.153	70	2322.24	0.01	-0.004	0.028	0.051	-0.082	-0.036	-0.076	0.105	0.071	-0.018	0.007
46	-56.121	-9.89436	32	1	7279	148.722	75.7901	604.334	70.2421	2267.07	0.008	-0.003	0.029	0.052	-0.081	-0.034	-0.083	0.118	0.073	-0.008	0.021
47	-56.1781	-9.66861	48	48	7575	121.022	111.897	579.153	70	2322.24	0.01	-0.004	0.028	0.051	-0.082	-0.036	-0.076	0.105	0.071	-0.018	0.007
48	-55.6567	-9.89808	49	13	7433	142.091	95.7875	614.343	70.2323	2302.5	0.002	-0.002	0.035	0.049	-0.071	-0.023	-0.109	0.145	0.094	0.001	0.002
49	-55.6853	-9.94972	38	4	7316	139.94	93.1278	618.406	70.0764	2289.04	0.002	-0.002	0.035	0.049	-0.071	-0.023	-0.109	0.145	0.094	0.001	0.002
50	-55.6567	-9.89808	54	13	7433	142.091	95.7875	614.343	70.2323	2302.5	0.002	-0.002	0.035	0.049	-0.071	-0.023	-0.109	0.145	0.094	0.001	0.002
51	-55.6853	-9.94972	51	4	7316	139.94	93.1278	618.406	70.0764	2289.04	0.002	-0.002	0.035	0.049	-0.071	-0.023	-0.109	0.145	0.094	0.001	0.002
52	-47.2136	-24.5175	4	0	0	0	0	0	0	0	-0.023	-0.088	-0.025	-0.016	0.006	-0.016	0.008	-0.028	0.057	-0.009	0.002
53	-47.2119	-24.5189	12	0	0	0	0	0	0	0	-0.023	-0.088	-0.025	-0.016	0.006	-0.016	0.008	-0.028	0.057	-0.009	0.002
54	-47.2012	-24.5215	14	0	0	0	0	0	0	0	-0.023	-0.088	-0.025	-0.016	0.006	-0.016	0.008	-0.028	0.057	-0.009	0.002
55	-47.2129	-24.5386	3	0	0	0	0	0	0	0	-0.023	-0.088	-0.025	-0.016	0.006	-0.016	0.008	-0.028	0.057	-0.009	0.002
56	-47.2012	-24.5215	12	0	0	0	0	0	0	0	-0.023	-0.088	-0.025	-0.016	0.006	-0.016	0.008	-0.028	0.057	-0.009	0.002
57	-47.2321	-24.5515	3	0	0	0	0	0	0	0	-0.023	-0.088	-0.025	-0.016	0.006	-0.016	0.008	-0.028	0.057	-0.009	0.002
58	-47.2322	-24.5507	5	0	0	0	0	0	0	0	-0.023	-0.088	-0.025	-0.016	0.006	-0.016	0.008	-0.028	0.057	-0.009	0.002
59	-47.2328	-24.5498	4	0	0	0	0	0	0	0	-0.023	-0.088	-0.025	-0.016	0.006	-0.016	0.008	-0.028	0.057	-0.009	0.002
60	-47.2437	-24.5479	3	0	0	0	0	0	0	0	-0.023	-0.088	-0.025	-0.016	0.006	-0.016	0.008	-0.028	0.057	-0.009	0.002
61	-47.2382	-24.5478	6	0	0	0	0	0	0	0	-0.023	-0.088	-0.025	-0.016	0.006	-0.016	0.008	-0.028	0.057	-0.009	0.002
62	-47.2346	-24.5484	3	0	0	0	0	0	0	0	-0.023	-0.088	-0.025	-0.016	0.006	-0.016	0.008	-0.028	0.057	-0.009	0.002
63	-42.742	-22.8612	13	4	0	311.753	46.7488	2088.67	41.4244	1264.07	-0.018	-0.052	-0.035	-0.066	-0.048	0.009	-0.017	-0.014	0.058	0.086	-0.017
64	-42.8017	-22.8767	12	8	706	235.864	28.6042	2108.88	40.514	1265.78	-0.018	-0.052	-0.035	-0.066	-0.048	0.009	-0.017	-0.014	0.058	0.086	-0.017
65	-42.791	-22.8933	17	7	0	207.125	23.239	2103.5	39.8892	1254.25	-0.018	-0.052	-0.035	-0.066	-0.048	0.009	-0.017	-0.014	0.058	0.086	-0.017
66	-42.741	-22.8738	14	3	0	280.525	42.2813	2084.49	40.9166	1256.04	-0.018	-0.052	-0.035	-0.066	-0.048	0.009	-0.017	-0.014	0.058	0.086	-0.017
67	-48.5814	-14.4367	17	10	7732	119.319	34.4476	758.072	81.9678	1739.37	-0.046	0.052	0.004	0.01	0.011	-0.002	0.002	-0.013	0.018	0.013	0.005
68	-46.3106	-23.8681	12	1	2401	44.4102	15.5488	2293.04	39.0329	2681.72	-0.023	-0.085	-0.027	-0.022	0	-0.014	0.005	-0.029	0.066	-0.029	-0.014
69	-48.2308	-13.5764	35	3	5457	146.29	60.2479	767.319	82	1658.54	-0.042	0.055	0.007	0.009	0.005	0.008	-0.014	-0.017	0.028	-0.006	-0.001
70	-48.5814	-14.4367	28	10	7732	119.319	34.4476	758.072	81.9678	1739.37	-0.046	0.052	0.004	0.01	0.011	-0.002	0.002	-0.013	0.018	0.013	0.005
71	-48.935	-14.5211	36	14476	5323	105.276	38.2554	751.621	83.7446	1597.42	-0.046	0.052	0.004	0.01	0.011	-0.002	0.002	-0.013	0.018	0.013	0.005
72	-46.2	-23.7833	4	5	14325	117.834	34.8991	2308.39	37.698	2734.96	-0.023	-0.085	-0.027	-0.023	-0.001	-0.014	0.004	-0.029	0.068	-0.033	-0.018
73	-46.1833	-23.7833	4	6	14276	121.477	36.6762	2309.61	37.3458	2757.14	-0.023	-0.085	-0.027	-0.023	-0.001	-0.014	0.004	-0.029	0.068	-0.033	-0.018
74	-46.1667	-23.7667	4	7	16493	127.052	34.7391	2313.3	37.1468	2771.26	-0.023	-0.085	-0.027	-0.023	-0.001	-0.014	0.004	-0.029	0.068	-0.033	-0.017
75	-46.1667	-23.7667	3	7	16493	127.052	34.7391	2313.3	37.1468	2771.26	-0.023	-0.085	-0.027	-0.023	-0.001	-0.014	0.004	-0.029	0.068	-0.033	-0.017
76	-46.15	-23.75	7	6	17514	128.243	36.5352	2313.46	37.4305	2730.83	-0.023	-0.085	-0.027	-0.023	-0.001	-0.014	0.004	-0.029	0.068	-0.032	-0.017
77	-54.281	-22.488	13	1	7348	76.2101	18.7702	2033.02	43.8945	1576.57	-0.012	-0.057	0.019	0.065	0.06	-0.017	0.015	0.008	-0.036	0.067	0.03
78	-54.396	-22.543	13	3	9643	112.816	58.3313	2117.86	43.1685	1579.55	-0.012	-0.057	0.019	0.065	0.06	-0.017	0.014	0.008	-0.036	0.067	0.03
79	-54.329	-22.598	12	1	7696	105.756	52.6718	2105.44	42.9878	1582.41	-0.012	-0.057	0.019	0.065	0.06	-0.017	0.014	0.008	-0.036	0.067	0.03
80	-54.187	-22.527	22	0	9149	93.3804	35.1693	2031.34	43.696	1573.61	-0.012	-0.057	0.019	0.065	0.06	-0.017	0.015	0.008	-0.036	0.067	0.03
81	-53.985	-22.568	19	112	11055	119.466	35.7511	2040.96	43.684	1550.64	-0.012	-0.057	0.019	0.065	0.06	-0.017	0.015	0.007	-0.036	0.067	0.03
82	-53.876	-22.675	22	1	8379	113.238	42.8486	2123.95	42.3954	1512.7	-0.012	-0.058	0.018	0.065	0.06	-0.017	0.015	0.006	-0.033	0.065	0.028
83	-53.743	-22.712	41	1	10462	98.5207	38.7289	2182.68	41.8287	1468.61	-0.013	-0.062	0.017	0.064	0.061	-0.019	0.015	-0.003	-0.012	0.044	0.016
84	-48.4609	-21.3104	34	3	8846	84.2457	25.9102	1929.45	75.0983	1319.03	-0.056	-0.03	-0.024	-0.002	0.029	-0.035	0.033	0.001	-0.005	0.044	0
85	-48.4484	-21.3122	24	3	8885	84.3757	25.7222	1930.91	75.0869	1320.22	-0.056	-0.03	-0.024	-0.002	0.029	-0.035	0.033	0.001	-0.005	0.044	0
86	-48.3252	-21.3127	21	1	9400	86.2337	24.3107	1936.19	75.0028	1330.84	-0.056	-0.031	-0.025	-0.003	0.028	-0.035	0.035	-0.003	-0.005	0.042	0.003
87	-48.3221	-21.3101	16	1	9384	86.1245	24.0296	1935.24	75.0013	1330.97	-0.056	-0.031	-0.025	-0.003	0.028	-0.035	0.035	-0.003	-0.005	0.042	0.003
88	-48.2661	-21.299	24	0	10036	85.3142	23.6239	1933.2	75.0941	1334.48	-0.056	-0.03	-0.025	-0.004	0.027	-0.035	0.036	-0.007	-0.001	0.035	0.003
89	-48.2367	-21.2656	29	0	10446	102.889	30.4796	1923.65	75.4349	1338.89	-0.056	-0.03	-0.025	-0.004	0.027	-0.035	0.036	-0.007	-0.001	0.035	0.003
90	-48.1793	-21.2332	34	1	10888	128.685	37.0977	1917.23	75.6633	1350.23	-0.056	-0.03	-0.025	-0.004	0.027	-0.035	0.036	-0.007	-0.001	0.035	0.003
91	-55.2581	-20.5031	28	2	7622	88.1944	29.9846	2043.07	52.376	1428.56	-0.013	-0.039	0.027	0.075	0.06	-0.011	-0.019	0.08	-0.06	0.125	0.011
92	-55.2411	-20.5456	17	0	7949	83.0695	26.9463	2035.19	52.2409	1426.32	-0.013	-0.039	0.027	0.075	0.06	-0.011	-0.019	0.08	-0.06	0.125	0.011
93	-55.4117	-20.5	16	3	8724	131.358	47.408	2122.68	51.6729	1436.5	-0.013	-0.039	0.027	0.074	0.06	-0.011	-0.019	0.08	-0.06	0.125	0.011
94	-55.8406	-20.53	12	8	8137	118.707	65.3433	2343.26	50.1277	1432.88	-0.012	-0.04	0.028	0.073	0.058	-0.008	-0.019	0.073	-0.066	0.107	0.007
95	-56.0172	-20.7242	20	5023	7830	110.649	53.5164	2384.33	47.81	1398.75	-0.009	-0.04	0.029	0.072	0.054	-0.003	-0.02	0.059	-0.069	0.076	0.01
96	-56.0339	-20.7361	23	3461	7940	118.665	58.3902	2391.24	47.6666	1396.33	-0.009	-0.04	0.029	0.072	0.054	-0.003	-0.02	0.059	-0.069	0.076	0.01
97	-39.6953	-14.966	10	5	9132	146.736	70.8065	1248.11	32.3017	1013.11	-0.006	-0.009	0.005	-0.007	-0.019	0.028	-0.031	-0.051	0.066	0.039	0.08
98	-39.6971	-14.9657	9	5	9123	146.561	70.3702	1248.85	32.3956	1011.71	-0.006	-0.009	0.005	-0.007	-0.019	0.028	-0.031	-0.051	0.066	0.039	0.08
99	-39.7256	-14.946	16	3	9048	130.968	64.9772	1258.45	33.3714	1000.91	-0.006	-0.009	0.005	-0.007	-0.019	0.028	-0.031	-0.051	0.066	0.039	0.08
100	-39.7321	-14.9136	18	4	9022	124.996	64.5231	1257.03	33.631	1001.88	-0.006	-0.009	0.006	-0.007	-0.019	0.029	-0.038	-0.055	0.063	0.039	0.082
101	-62.3347	-9.40583	27	6	10273	87.4818	115.081	535.06	67.5139	2271.07	0.024	0	-0.014	0.076	-0.1	-0.013	0.025	-0.013	-0.011	-0.01	0.089
102	-61.8219	-9.42139	20	3	9552	94.0745	114.234	505.125	71.8106	2107.32	0.027	0.002	-0.017	0.072	-0.094	-0.02	0.021	-0.017	-0.014	-0.004	0.115
103	-61.9692	-10.0706	30	58	10337	100.454	115.586	492.672	76.1649	1656.02	0.014	-0.005	-0.004	0.077	-0.102	0.017	0.028	-0.003	-0.007	0.02	-0.056
104	-61.9089	-10.1431	24	109	9822	93.4828	114.54	499.393	77.1846	1659.05	0.013	-0.006	-0.003	0.077	-0.101	0.019	0.024	0.002	-0.003	0.019	-0.035
105	-61.6542	-9.53611	26	37	10317	89.9754	115.112	497.514	74.8946	2038.34	0.025	0.001	-0.015	0.074	-0.098	-0.016	0.023	-0.015	-0.012	-0.008	0.123
106	-61.6481	-9.54361	19	46	10343	89.9547	115.016	496.735	75.0071	2034.11	0.025	0.001	-0.015	0.075	-0.098	-0.016	0.023	-0.015	-0.012	-0.008	0.12
107	-61.6444	-9.54194	25	49	10346	89.9338	114.969	496.855	74.9877	2034.13	0.025	0.001	-0.015	0.074	-0.098	-0.016	0.023	-0.015	-0.012	-0.008	0.123
108	-61.6283	-9.54833	18	65	10392	89.9798	114.745	496.037	75.083	2028.49	0.025	0.001	-0.015	0.075	-0.098	-0.016	0.023	-0.014	-0.012	-0.008	0.12
109	-61.6108	-9.55694	30	83	10429	90.8868	114.928	494.462	75.1887	2021.88	0.025	0.001	-0.015	0.075	-0.098	-0.016	0.023	-0.014	-0.012	-0.008	0.12
110	-61.6139	-9.57222	27	84	10457	91.0792	114.936	493.552	75.375	2015.31	0.024	0	-0.014	0.075	-0.1	-0.014	0.024	-0.013	-0.01	-0.01	0.097
111	-61.6072	-9.57861	16	90	10457	91.7947	115.211	493.431	75.4479	2010.05	0.024	0	-0.014	0.076	-0.1	-0.014	0.024	-0.012	-0.01	-0.01	0.088
112	-61.6047	-9.595	18	90	10444	92.9093	115.708	493.523	75.6356	1999.16	0.024	0	-0.014	0.076	-0.1	-0.014	0.024	-0.012	-0.01	-0.01	0.088
113	-62.0986	-9.10417	11	3	10236	90.8951	113.536	526.178	64.3943	2234.18	0.031	0.004	-0.021	0.067	-0.087	-0.029	0.015	-0.018	-0.015	-0.002	0.034
114	-62.175	-9.55417	28	77	10718	148.391	115.245	508.446	69.7093	2140.28	0.024	0	-0.014	0.076	-0.1	-0.013	0.024	-0.013	-0.01	-0.01	0.077
115	-62.1469	-9.5225	26	130	10664	144.276	115.2	508.833	69.6038	2137.18	0.024	0	-0.014	0.076	-0.1	-0.013	0.024	-0.013	-0.01	-0.01	0.077
116	-62.1169	-9.75917	19	7	9618	119.918	109.847	504.664	72.0172	1932.1	0.016	-0.004	-0.006	0.078	-0.103	0.011	0.028	-0.006	-0.009	0.015	-0.05
117	-62.0994	-9.75	12	7	9738	115.844	111.105	504.347	72.2025	1928.25	0.018	-0.003	-0.008	0.077	-0.102	0.006	0.028	-0.007	-0.009	0.009	-0.034
118	-62.0528	-9.74306	7	7	9734	113.446	113.419	501.201	72.8804	1902.53	0.02	-0.002	-0.01	0.077	-0.102	-0.002	0.026	-0.009	-0.008	-0.001	-0.007
119	-60.4628	-12.8733	10	11	10480	107.368	116.427	618.722	68.0318	1860.01	0.004	-0.01	0.016	0.06	-0.085	0.011	-0.038	0.028	0.027	-0.014	-0.087
120	-60.3139	-12.7933	3	1	10299	109.216	115.309	585.567	68.0427	1881.89	0.004	-0.01	0.016	0.06	-0.085	0.011	-0.038	0.029	0.027	-0.014	-0.087
121	-60.2533	-12.7967	4	0	10417	105.938	113.464	584.22	68.0484	1890.44	0.004	-0.01	0.016	0.06	-0.085	0.011	-0.038	0.029	0.027	-0.014	-0.087
122	-52.5939	-23.3122	13	45	10676	124.911	38.249	2724.34	29.2022	1304.65	-0.014	-0.069	0.014	0.06	0.06	-0.02	0.012	-0.008	0.008	0.056	-0.017
123	-52.5939	-23.3122	14	45	10676	124.911	38.249	2724.34	29.2022	1304.65	-0.014	-0.069	0.014	0.06	0.06	-0.02	0.012	-0.008	0.008	0.056	-0.017
124	-52.5939	-23.3122	8	45	10676	124.911	38.249	2724.34	29.2022	1304.65	-0.014	-0.069	0.014	0.06	0.06	-0.02	0.012	-0.008	0.008	0.056	-0.017
125	-48.178	-13.739	8	2	8084	129.493	51.1027	752.637	82.0209	1824.37	-0.043	0.054	0.007	0.01	0.007	0.005	-0.01	-0.013	0.02	-0.012	0.004
126	-48.177	-12.805	16	2	6366	84.4636	42.5539	772.323	87.1171	1460.55	-0.042	0.054	0.007	0.01	0.005	0.008	-0.014	-0.017	0.028	-0.006	-0.002
127	-52.8914	-22.8542	4	0	6907	91.3328	36.9819	2519.81	37.6156	1252.97	-0.014	-0.069	0.014	0.06	0.06	-0.02	0.012	-0.007	0.007	0.057	-0.017
128	-52.8839	-22.1019	4	5	12803	115.868	52.209	2220.72	43.7428	1277.04	-0.015	-0.064	0.014	0.06	0.058	-0.02	0.006	0.025	-0.014	0.122	-0.017
129	-52.794	-23.0814	5	0	8940	106.71	38.1953	2637.22	33.4214	1267.82	-0.014	-0.069	0.014	0.06	0.06	-0.02	0.012	-0.008	0.007	0.056	-0.017
130	-52.3	-22.8717	4	2	7427	86.6932	20.4582	2546.03	36.0159	1257.48	-0.016	-0.076	0.005	0.045	0.05	-0.021	0.011	0.029	-0.046	0.031	0.001
131	-51.93	-22.8655	14	7	9765	105.224	25.98	2569.56	36.9903	1295.8	-0.019	-0.082	-0.004	0.029	0.04	-0.022	0.011	0.051	-0.083	-0.019	-0.012
132	-52.43	-22.8738	14	4	7951	82.2156	25.4248	2542.32	35.8873	1254.17	-0.014	-0.069	0.014	0.06	0.06	-0.02	0.012	-0.007	0.007	0.057	-0.017
133	-52.6	-22.8767	12	4	6871	77.0923	19.963	2543.81	35.9364	1254.66	-0.014	-0.069	0.014	0.06	0.06	-0.02	0.012	-0.007	0.007	0.057	-0.017
134	-53.6	-22.8933	17	7	9848	102.905	40.6765	2364.44	38.7653	1395.14	-0.013	-0.064	0.018	0.066	0.063	-0.019	0.013	-0.012	0.003	0.004	0.005
135	-42.6664	-22.8919	4	0	0	271.634	53.1237	2042.41	40.5399	1229.57	-0.018	-0.052	-0.035	-0.066	-0.048	0.009	-0.017	-0.014	0.058	0.086	-0.017
136	-42.6638	-22.8858	4	0	0	284.501	55.8014	2043.25	40.7788	1232.91	-0.018	-0.052	-0.035	-0.066	-0.048	0.009	-0.017	-0.014	0.058	0.086	-0.017
137	-42.6624	-22.8883	2	0	0	274.705	53.9825	2041.98	40.6769	1230.7	-0.018	-0.052	-0.035	-0.066	-0.048	0.009	-0.017	-0.014	0.058	0.086	-0.017
138	-42.6611	-22.8864	3	0	0	277.65	54.6506	2042.17	40.7451	1231.42	-0.018	-0.052	-0.035	-0.066	-0.048	0.009	-0.017	-0.014	0.058	0.086	-0.017
139	-42.6652	-22.8868	2	0	0	284.169	55.6434	2043.47	40.7397	1232.66	-0.018	-0.052	-0.035	-0.066	-0.048	0.009	-0.017	-0.014	0.058	0.086	-0.017
140	-42.6519	-22.8923	12	0	0	244.461	48.7578	2037.38	40.4788	1223.75	-0.018	-0.052	-0.035	-0.066	-0.048	0.009	-0.017	-0.014	0.058	0.086	-0.017
141	-42.6499	-22.8924	12	0	0	240.702	48.1533	2036.73	40.4677	1222.89	-0.018	-0.052	-0.035	-0.066	-0.048	0.009	-0.017	-0.014	0.058	0.086	-0.017
142	-42.6354	-22.8885	10	0	0	223.293	45.7768	2033.16	40.5528	1219.42	-0.018	-0.052	-0.035	-0.066	-0.048	0.009	-0.017	-0.014	0.058	0.086	-0.017
143	-42.6311	-22.8692	17	0	0	258.017	53.2894	2036.81	41.287	1230.49	-0.018	-0.052	-0.035	-0.066	-0.048	0.009	-0.017	-0.014	0.058	0.086	-0.017
144	-42.6189	-22.886	17	0	0	197.162	41.8698	2028.4	40.5788	1214.28	-0.018	-0.052	-0.035	-0.066	-0.048	0.009	-0.017	-0.014	0.058	0.086	-0.017
145	-42.6024	-22.8871	17	0	0	163.541	36.4091	2022.75	40.4671	1206.78	-0.018	-0.052	-0.035	-0.066	-0.048	0.009	-0.017	-0.014	0.058	0.086	-0.017
146	-48.2308	-13.5764	35	3	5457	146.29	60.2479	767.319	82	1658.54	-0.042	0.055	0.007	0.009	0.005	0.008	-0.014	-0.017	0.028	-0.006	-0.001
147	-48.935	-14.5211	28	14476	5323	105.276	38.2554	751.621	83.7446	1597.42	-0.046	0.052	0.004	0.01	0.011	-0.002	0.002	-0.013	0.018	0.013	0.005
148	-48.5814	-14.4367	36	10	7732	119.319	34.4476	758.072	81.9678	1739.37	-0.046	0.052	0.004	0.01	0.011	-0.002	0.002	-0.013	0.018	0.013	0.005
149	-53.3273	-23.8431	8	82	10639	100.913	37.0019	2876.44	22.296	1450.51	-0.011	-0.067	0.016	0.06	0.057	-0.016	0.01	-0.028	0.035	-0.056	0.007
150	-53.2841	-23.8274	6	30	10523	110.896	38.4018	2857	22.6422	1464.33	-0.011	-0.067	0.016	0.06	0.057	-0.016	0.01	-0.028	0.035	-0.056	0.007
151	-53.4176	-23.863	8	141	10582	107.483	39.1502	2897.94	22.232	1423.97	-0.011	-0.066	0.016	0.061	0.057	-0.016	0.01	-0.028	0.034	-0.058	0.009
152	-53.4013	-23.8604	5	125	10544	101.753	38.6145	2896.31	22.1549	1428.56	-0.011	-0.066	0.016	0.061	0.057	-0.016	0.01	-0.028	0.034	-0.058	0.009
153	-53.256	-23.8111	9	4	10192	119.764	41.2894	2840.25	22.9316	1473.63	-0.011	-0.067	0.016	0.06	0.057	-0.016	0.01	-0.028	0.035	-0.056	0.007
154	-53.1908	-23.802	8	2	8969	133.288	44.5183	2828.14	23.3234	1473.06	-0.012	-0.067	0.016	0.06	0.057	-0.016	0.01	-0.028	0.035	-0.056	0.007
155	-53.2408	-23.8549	7	6	10978	113.039	35.4401	2860.6	22.7911	1477.74	-0.011	-0.067	0.016	0.06	0.057	-0.016	0.01	-0.028	0.035	-0.056	0.007
156	-53.2428	-23.8627	13	7	11182	110.245	33.9167	2865	22.738	1477.78	-0.011	-0.067	0.016	0.06	0.057	-0.016	0.01	-0.028	0.035	-0.056	0.007
157	-53.4517	-24.0303	8	1	8786	96.7854	31.6338	2961.2	22.8321	1435.33	-0.011	-0.066	0.016	0.061	0.057	-0.016	0.01	-0.029	0.034	-0.058	0.009
158	-53.2759	-24.009	4	1	8080	159.243	37.6329	2941.99	22.8105	1479.53	-0.011	-0.067	0.016	0.06	0.057	-0.016	0.01	-0.028	0.035	-0.056	0.007
159	-53.2224	-23.9717	11	8	9588	152.188	35.3193	2918.37	22.8835	1482.41	-0.011	-0.067	0.016	0.06	0.057	-0.016	0.01	-0.028	0.035	-0.056	0.007
160	-53.2653	-23.9572	8	6	9644	138.732	35.0659	2916.43	22.6803	1476.89	-0.011	-0.067	0.016	0.06	0.057	-0.016	0.01	-0.028	0.035	-0.056	0.007
161	-53.2913	-23.9288	8	8	10090	115.014	34.2438	2907.82	22.5075	1467.45	-0.011	-0.067	0.016	0.06	0.057	-0.016	0.01	-0.028	0.035	-0.056	0.007
162	-53.4034	-23.8567	7	139	10559	102.373	38.5464	2894.84	22.1704	1427.94	-0.011	-0.066	0.016	0.061	0.057	-0.016	0.01	-0.028	0.034	-0.058	0.009
163	-53.5912	-23.7102	11	1	7665	110.281	44.6711	2817.74	25.1095	1405.54	-0.011	-0.066	0.016	0.061	0.057	-0.016	0.01	-0.028	0.034	-0.058	0.009
164	-53.5544	-23.7462	10	0	8882	112.227	44.2161	2846.74	24.2522	1406.39	-0.011	-0.066	0.016	0.061	0.057	-0.016	0.01	-0.028	0.034	-0.058	0.009
165	-53.7123	-23.8892	15	0	8092	110.963	39.5759	2899.44	25.9141	1400.89	-0.011	-0.066	0.016	0.061	0.057	-0.016	0.01	-0.028	0.034	-0.058	0.009
166	-53.7123	-23.8892	15	0	8092	110.963	39.5759	2899.44	25.9141	1400.89	-0.011	-0.066	0.016	0.061	0.057	-0.016	0.01	-0.028	0.034	-0.058	0.009
167	-53.77	-23.8884	15	0	8804	97.9004	31.6111	2887.09	27	1412.09	-0.011	-0.066	0.016	0.061	0.057	-0.015	0.01	-0.028	0.034	-0.058	0.009
168	-53.3574	-23.8034	6	206	10630	99.9527	36.5231	2867.35	22.1278	1439.12	-0.011	-0.067	0.016	0.06	0.057	-0.016	0.01	-0.028	0.035	-0.056	0.007
169	-53.3406	-23.7909	7	188	10509	105.033	37.6348	2856.55	22.2864	1444.42	-0.011	-0.067	0.016	0.06	0.057	-0.016	0.01	-0.028	0.035	-0.056	0.007
170	-53.4494	-23.7171	6	153	10490	102.663	37.9646	2834.24	23.2192	1418.76	-0.011	-0.066	0.016	0.061	0.057	-0.016	0.01	-0.028	0.034	-0.058	0.009
171	-53.875	-23.9614	9	11	8361	142.094	59.3567	2871.89	25.8407	1446.52	-0.011	-0.066	0.016	0.061	0.057	-0.015	0.01	-0.028	0.034	-0.058	0.009
172	-48.0161	-23.9961	13	4	17576	119.183	64.5268	2672.31	48.2791	1262.23	-0.023	-0.088	-0.025	-0.016	0.006	-0.017	0.008	-0.028	0.057	-0.01	0.003
173	-53.2863	-23.7737	7	52	9849	120.762	43.4294	2830.37	22.8346	1462.98	-0.011	-0.067	0.016	0.06	0.057	-0.016	0.01	-0.028	0.035	-0.056	0.007
174	-53.2284	-23.7224	9	2	8327	124.744	44.0002	2794.3	23.7435	1468.85	-0.012	-0.066	0.016	0.062	0.059	-0.017	0.011	-0.023	0.025	-0.043	0.001
175	-53.3085	-23.6997	7	60	10425	111.922	39.751	2802.76	23.3704	1448.42	-0.012	-0.066	0.016	0.062	0.059	-0.017	0.011	-0.023	0.025	-0.043	0.001
176	-47.578	-15.5422	3	6	8621	100.826	35.8387	1039.6	76.4821	1412.48	-0.047	0.05	0.001	0.006	0.01	-0.004	0.009	-0.021	0.015	-0.009	-0.01
177	-47.5678	-15.5204	2	6	8764	101.54	34.9336	1037.35	76.366	1404.29	-0.047	0.051	0.001	0.007	0.011	-0.004	0.009	-0.021	0.016	-0.003	-0.005
178	-47.8755	-15.6462	3	9	3102	235.89	27.7545	984.782	74.795	1470.11	-0.047	0.051	0.002	0.008	0.011	-0.004	0.009	-0.021	0.017	0.002	0
179	-48.0404	-15.59	1	2	8522	74.9156	19.1693	926.585	75.5706	1446.14	-0.047	0.051	0.002	0.009	0.012	-0.004	0.008	-0.02	0.017	0.007	0.006
180	-48.0609	-15.5149	13	1	8187	68.6679	15.0375	903.618	77.7379	1416.61	-0.047	0.051	0.002	0.009	0.012	-0.004	0.008	-0.02	0.017	0.007	0.006
181	-48.1021	-15.5647	1	3	8253	67.412	15.2547	905.085	76.5645	1438.45	-0.047	0.051	0.002	0.009	0.012	-0.004	0.008	-0.02	0.017	0.007	0.006
182	-47.6666	-15.5922	10	3	8592	89.0281	35.4749	1028.5	76.1363	1441.76	-0.047	0.05	0.001	0.006	0.01	-0.004	0.009	-0.021	0.015	-0.008	-0.01
183	-47.9625	-15.6231	3	3	8345	101.63	31.5399	957.098	74.3428	1455.44	-0.047	0.051	0.002	0.009	0.012	-0.004	0.008	-0.02	0.017	0.007	0.006
184	-47.9517	-15.6668	5	4	7723	86.3943	25.2357	972.513	74.2543	1477.53	-0.047	0.051	0.002	0.008	0.011	-0.004	0.009	-0.021	0.017	0.002	0
185	-47.9185	-15.7355	10	6	5213	95.0215	7.26266	1000.47	75.0025	1528.88	-0.048	0.049	-0.002	0.002	0.007	-0.005	0.009	-0.015	0.007	-0.024	-0.018
186	-48.0055	-15.6378	2	3	8455	87.4131	25.8941	948.337	74.2974	1463.58	-0.047	0.051	0.002	0.009	0.012	-0.004	0.008	-0.02	0.017	0.007	0.006
187	-47.9734	-15.755	3	3	7283	18.4694	4.68771	991.472	74.7537	1521.77	-0.047	0.05	0	0.004	0.009	-0.005	0.009	-0.018	0.011	-0.017	-0.017
188	-47.258	-15.6678	9	3	7222	107.327	28.1421	1147.15	81.0437	1441.61	-0.051	0.038	-0.015	-0.021	-0.007	-0.006	0.006	0.039	-0.074	-0.073	0.01
189	-47.3111	-15.7244	10	1	7325	96.5098	30.1196	1152.53	80.5168	1434.93	-0.051	0.038	-0.015	-0.021	-0.007	-0.006	0.006	0.039	-0.074	-0.072	0.01
190	-47.2113	-15.6168	7	20	7727	100.189	24.3012	1142.34	81.7946	1450.03	-0.05	0.039	-0.013	-0.018	-0.006	-0.006	0.007	0.033	-0.068	-0.075	0.009
191	-47.2247	-15.608	6	24	7519	107.377	25.1648	1138.35	81.6882	1450	-0.05	0.04	-0.012	-0.017	-0.005	-0.006	0.007	0.031	-0.065	-0.075	0.008
192	-47.171	-15.5754	7	35	6683	101.376	20.4282	1137.12	82.84	1456.47	-0.05	0.041	-0.011	-0.015	-0.004	-0.006	0.007	0.027	-0.058	-0.071	0.006
193	-47.3077	-15.6298	10	6	7254	153.382	36.896	1131.42	80.4102	1443.11	-0.05	0.04	-0.012	-0.016	-0.004	-0.006	0.007	0.029	-0.061	-0.073	0.007
194	-47.578	-15.5422	3	6	8621	100.826	35.8387	1039.6	76.4821	1412.48	-0.047	0.05	0.001	0.006	0.01	-0.004	0.009	-0.021	0.015	-0.009	-0.01
195	-47.5678	-15.5204	2	6	8764	101.54	34.9336	1037.35	76.366	1404.29	-0.047	0.051	0.001	0.007	0.011	-0.004	0.009	-0.021	0.016	-0.003	-0.005
196	-47.8755	-15.6462	2	9	3102	235.89	27.7545	984.782	74.795	1470.11	-0.047	0.051	0.002	0.008	0.011	-0.004	0.009	-0.021	0.017	0.002	0
197	-48.0404	-15.59	1	2	8522	74.9156	19.1693	926.585	75.5706	1446.14	-0.047	0.051	0.002	0.009	0.012	-0.004	0.008	-0.02	0.017	0.007	0.006
198	-48.0609	-15.5149	14	1	8187	68.6679	15.0375	903.618	77.7379	1416.61	-0.047	0.051	0.002	0.009	0.012	-0.004	0.008	-0.02	0.017	0.007	0.006
199	-48.1021	-15.5647	1	3	8253	67.412	15.2547	905.085	76.5645	1438.45	-0.047	0.051	0.002	0.009	0.012	-0.004	0.008	-0.02	0.017	0.007	0.006
200	-47.6666	-15.5922	4	3	8592	89.0281	35.4749	1028.5	76.1363	1441.76	-0.047	0.05	0.001	0.006	0.01	-0.004	0.009	-0.021	0.015	-0.008	-0.01
201	-47.9625	-15.6231	1	3	8345	101.63	31.5399	957.098	74.3428	1455.44	-0.047	0.051	0.002	0.009	0.012	-0.004	0.008	-0.02	0.017	0.007	0.006
202	-47.9517	-15.6668	2	4	7723	86.3943	25.2357	972.513	74.2543	1477.53	-0.047	0.051	0.002	0.008	0.011	-0.004	0.009	-0.021	0.017	0.002	0
203	-47.9185	-15.7355	5	6	5213	95.0215	7.26266	1000.47	75.0025	1528.88	-0.048	0.049	-0.002	0.002	0.007	-0.005	0.009	-0.015	0.007	-0.024	-0.018
204	-48.0055	-15.6378	1	3	8455	87.4131	25.8941	948.337	74.2974	1463.58	-0.047	0.051	0.002	0.009	0.012	-0.004	0.008	-0.02	0.017	0.007	0.006
205	-47.9734	-15.755	4	3	7283	18.4694	4.68771	991.472	74.7537	1521.77	-0.047	0.05	0	0.004	0.009	-0.005	0.009	-0.018	0.011	-0.017	-0.017
206	-48.0152	-15.733	2	3	7840	45.9499	11.9921	972.378	74.7939	1504.35	-0.047	0.051	0.001	0.007	0.011	-0.004	0.009	-0.021	0.016	-0.003	-0.005
207	-48.0138	-15.7186	3	3	7928	51.4982	13.8555	968.722	74.7195	1498.4	-0.047	0.051	0.001	0.007	0.011	-0.004	0.009	-0.021	0.016	-0.003	-0.005
208	-47.96	-15.7139	2	4	7539	43.6123	13.418	983.701	74.4995	1502.33	-0.047	0.05	0.001	0.006	0.01	-0.005	0.009	-0.02	0.015	-0.008	-0.01
209	-47.94	-15.7255	2	5	6514	62.3463	10.1011	992.306	74.6897	1514.26	-0.047	0.05	0	0.005	0.01	-0.005	0.009	-0.019	0.013	-0.013	-0.014
210	-47.9739	-15.755	3	3	7289	18.7487	4.75787	991.291	74.7552	1521.63	-0.047	0.05	0	0.004	0.009	-0.005	0.009	-0.018	0.011	-0.017	-0.017
211	-47.9503	-15.7458	4	4	6917	27.426	5.10456	995.681	74.6764	1521.93	-0.048	0.049	-0.001	0.003	0.008	-0.005	0.009	-0.017	0.009	-0.021	-0.018
212	-47.911	-15.7285	10	6	4828	114.267	8.85789	1000.29	75.0463	1526.94	-0.048	0.049	-0.001	0.003	0.008	-0.005	0.009	-0.017	0.009	-0.021	-0.018
213	-48.025	-15.6907	6	3	8200	63.4391	17.304	957.477	74.6273	1485.79	-0.047	0.051	0.002	0.008	0.011	-0.004	0.009	-0.021	0.017	0.002	0
214	-48.0238	-15.6717	1	3	8316	70.0626	19.5091	952.474	74.5321	1478.13	-0.047	0.051	0.002	0.008	0.011	-0.004	0.009	-0.021	0.017	0.002	0
215	-48.0179	-15.6637	2	3	8335	73.6561	20.9165	951.998	74.4711	1474.95	-0.047	0.051	0.002	0.008	0.011	-0.004	0.009	-0.021	0.017	0.002	0
216	-48.005	-15.6389	2	3	8445	87.0885	25.8094	948.784	74.3003	1464.02	-0.047	0.051	0.002	0.009	0.012	-0.004	0.008	-0.02	0.017	0.007	0.006
217	-47.9613	-15.6239	1	3	8338	102.237	31.8225	957.65	74.3174	1455.68	-0.047	0.051	0.002	0.009	0.012	-0.004	0.008	-0.02	0.017	0.007	0.006
218	-47.952	-15.6671	5	4	7743	85.5107	25.1749	972.505	74.2523	1477.63	-0.047	0.051	0.002	0.008	0.011	-0.004	0.009	-0.021	0.017	0.002	0
219	-47.9067	-15.6994	8	7	4757	143.089	15.8892	992.84	74.8961	1507.3	-0.047	0.05	0.001	0.006	0.01	-0.005	0.009	-0.02	0.015	-0.008	-0.01
220	-48.0152	-15.733	2	3	7840	45.9499	11.9921	972.378	74.7939	1504.35	-0.047	0.051	0.001	0.007	0.011	-0.004	0.009	-0.021	0.016	-0.003	-0.005
221	-48.0138	-15.7186	1	3	7928	51.4982	13.8555	968.722	74.7195	1498.4	-0.047	0.051	0.001	0.007	0.011	-0.004	0.009	-0.021	0.016	-0.003	-0.005
222	-47.96	-15.7139	2	4	7539	43.6123	13.418	983.701	74.4995	1502.33	-0.047	0.05	0.001	0.006	0.01	-0.005	0.009	-0.02	0.015	-0.008	-0.01
223	-47.94	-15.7255	2	5	6514	62.3463	10.1011	992.306	74.6897	1514.26	-0.047	0.05	0	0.005	0.01	-0.005	0.009	-0.019	0.013	-0.013	-0.014
224	-47.9739	-15.755	4	3	7289	18.7487	4.75787	991.291	74.7552	1521.63	-0.047	0.05	0	0.004	0.009	-0.005	0.009	-0.018	0.011	-0.017	-0.017
225	-47.9503	-15.7458	5	4	6917	27.426	5.10456	995.681	74.6764	1521.93	-0.048	0.049	-0.001	0.003	0.008	-0.005	0.009	-0.017	0.009	-0.021	-0.018
226	-47.911	-15.7285	7	6	4828	114.267	8.85789	1000.29	75.0463	1526.94	-0.048	0.049	-0.001	0.003	0.008	-0.005	0.009	-0.017	0.009	-0.021	-0.018
227	-48.025	-15.6907	3	3	8200	63.4391	17.304	957.477	74.6273	1485.79	-0.047	0.051	0.002	0.008	0.011	-0.004	0.009	-0.021	0.017	0.002	0
228	-48.0238	-15.6717	2	3	8316	70.0626	19.5091	952.474	74.5321	1478.13	-0.047	0.051	0.002	0.008	0.011	-0.004	0.009	-0.021	0.017	0.002	0
229	-48.0179	-15.6637	1	3	8335	73.6561	20.9165	951.998	74.4711	1474.95	-0.047	0.051	0.002	0.008	0.011	-0.004	0.009	-0.021	0.017	0.002	0
230	-48.005	-15.6389	1	3	8445	87.0885	25.8094	948.784	74.3003	1464.02	-0.047	0.051	0.002	0.009	0.012	-0.004	0.008	-0.02	0.017	0.007	0.006
231	-47.9613	-15.6239	2	3	8338	102.237	31.8225	957.65	74.3174	1455.68	-0.047	0.051	0.002	0.009	0.012	-0.004	0.008	-0.02	0.017	0.007	0.006
232	-47.952	-15.6671	3	4	7743	85.5107	25.1749	972.505	74.2523	1477.63	-0.047	0.051	0.002	0.008	0.011	-0.004	0.009	-0.021	0.017	0.002	0
233	-47.9067	-15.6994	9	7	4757	143.089	15.8892	992.84	74.8961	1507.3	-0.047	0.05	0.001	0.006	0.01	-0.005	0.009	-0.02	0.015	-0.008	-0.01
234	-48.0152	-15.733	1	3	7840	45.9499	11.9921	972.378	74.7939	1504.35	-0.047	0.051	0.001	0.007	0.011	-0.004	0.009	-0.021	0.016	-0.003	-0.005
235	-48.0138	-15.7186	4	3	7928	51.4982	13.8555	968.722	74.7195	1498.4	-0.047	0.051	0.001	0.007	0.011	-0.004	0.009	-0.021	0.016	-0.003	-0.005
236	-47.96	-15.7139	2	4	7539	43.6123	13.418	983.701	74.4995	1502.33	-0.047	0.05	0.001	0.006	0.01	-0.005	0.009	-0.02	0.015	-0.008	-0.01
237	-47.94	-15.7255	2	5	6514	62.3463	10.1011	992.306	74.6897	1514.26	-0.047	0.05	0	0.005	0.01	-0.005	0.009	-0.019	0.013	-0.013	-0.014
238	-47.9739	-15.755	3	3	7289	18.7487	4.75787	991.291	74.7552	1521.63	-0.047	0.05	0	0.004	0.009	-0.005	0.009	-0.018	0.011	-0.017	-0.017
239	-47.9503	-15.7458	7	4	6917	27.426	5.10456	995.681	74.6764	1521.93	-0.048	0.049	-0.001	0.003	0.008	-0.005	0.009	-0.017	0.009	-0.021	-0.018
240	-47.911	-15.7285	10	6	4828	114.267	8.85789	1000.29	75.0463	1526.94	-0.048	0.049	-0.001	0.003	0.008	-0.005	0.009	-0.017	0.009	-0.021	-0.018
241	-48.025	-15.6907	3	3	8200	63.4391	17.304	957.477	74.6273	1485.79	-0.047	0.051	0.002	0.008	0.011	-0.004	0.009	-0.021	0.017	0.002	0
242	-48.0238	-15.6717	5	3	8316	70.0626	19.5091	952.474	74.5321	1478.13	-0.047	0.051	0.002	0.008	0.011	-0.004	0.009	-0.021	0.017	0.002	0
243	-48.0179	-15.6637	1	3	8335	73.6561	20.9165	951.998	74.4711	1474.95	-0.047	0.051	0.002	0.008	0.011	-0.004	0.009	-0.021	0.017	0.002	0
244	-48.005	-15.6389	2	3	8445	87.0885	25.8094	948.784	74.3003	1464.02	-0.047	0.051	0.002	0.009	0.012	-0.004	0.008	-0.02	0.017	0.007	0.006
245	-47.9613	-15.6239	1	3	8338	102.237	31.8225	957.65	74.3174	1455.68	-0.047	0.051	0.002	0.009	0.012	-0.004	0.008	-0.02	0.017	0.007	0.006
246	-47.952	-15.6671	4	4	7743	85.5107	25.1749	972.505	74.2523	1477.63	-0.047	0.051	0.002	0.008	0.011	-0.004	0.009	-0.021	0.017	0.002	0
247	-47.9067	-15.6994	4	7	4757	143.089	15.8892	992.84	74.8961	1507.3	-0.047	0.05	0.001	0.006	0.01	-0.005	0.009	-0.02	0.015	-0.008	-0.01
248	-48.0152	-15.733	1	3	7840	45.9499	11.9921	972.378	74.7939	1504.35	-0.047	0.051	0.001	0.007	0.011	-0.004	0.009	-0.021	0.016	-0.003	-0.005
249	-48.0138	-15.7186	1	3	7928	51.4982	13.8555	968.722	74.7195	1498.4	-0.047	0.051	0.001	0.007	0.011	-0.004	0.009	-0.021	0.016	-0.003	-0.005
250	-47.96	-15.7139	2	4	7539	43.6123	13.418	983.701	74.4995	1502.33	-0.047	0.05	0.001	0.006	0.01	-0.005	0.009	-0.02	0.015	-0.008	-0.01
251	-47.94	-15.7255	2	5	6514	62.3463	10.1011	992.306	74.6897	1514.26	-0.047	0.05	0	0.005	0.01	-0.005	0.009	-0.019	0.013	-0.013	-0.014
252	-47.9739	-15.755	3	3	7289	18.7487	4.75787	991.291	74.7552	1521.63	-0.047	0.05	0	0.004	0.009	-0.005	0.009	-0.018	0.011	-0.017	-0.017
253	-47.9503	-15.7458	7	4	6917	27.426	5.10456	995.681	74.6764	1521.93	-0.048	0.049	-0.001	0.003	0.008	-0.005	0.009	-0.017	0.009	-0.021	-0.018
254	-47.911	-15.7285	9	6	4828	114.267	8.85789	1000.29	75.0463	1526.94	-0.048	0.049	-0.001	0.003	0.008	-0.005	0.009	-0.017	0.009	-0.021	-0.018
255	-48.025	-15.6907	4	3	8200	63.4391	17.304	957.477	74.6273	1485.79	-0.047	0.051	0.002	0.008	0.011	-0.004	0.009	-0.021	0.017	0.002	0
256	-48.0238	-15.6717	3	3	8316	70.0626	19.5091	952.474	74.5321	1478.13	-0.047	0.051	0.002	0.008	0.011	-0.004	0.009	-0.021	0.017	0.002	0
257	-48.0179	-15.6637	4	3	8335	73.6561	20.9165	951.998	74.4711	1474.95	-0.047	0.051	0.002	0.008	0.011	-0.004	0.009	-0.021	0.017	0.002	0
258	-48.005	-15.6389	1	3	8445	87.0885	25.8094	948.784	74.3003	1464.02	-0.047	0.051	0.002	0.009	0.012	-0.004	0.008	-0.02	0.017	0.007	0.006
259	-47.9613	-15.6239	2	3	8338	102.237	31.8225	957.65	74.3174	1455.68	-0.047	0.051	0.002	0.009	0.012	-0.004	0.008	-0.02	0.017	0.007	0.006
260	-47.952	-15.6671	6	4	7743	85.5107	25.1749	972.505	74.2523	1477.63	-0.047	0.051	0.002	0.008	0.011	-0.004	0.009	-0.021	0.017	0.002	0
261	-47.9067	-15.6994	7	7	4757	143.089	15.8892	992.84	74.8961	1507.3	-0.047	0.05	0.001	0.006	0.01	-0.005	0.009	-0.02	0.015	-0.008	-0.01
262	-47.8816	-15.8638	4	4	6353	103.589	25.3769	1050.17	76.5938	1653.67	-0.05	0.04	-0.012	-0.017	-0.005	-0.006	0.007	0.032	-0.065	-0.074	0.008
263	-47.8817	-15.8676	2	4	6477	101.903	26.2921	1051.38	76.6269	1656.88	-0.05	0.04	-0.012	-0.017	-0.005	-0.006	0.007	0.032	-0.065	-0.074	0.008
264	-47.9619	-15.9469	2	5	5862	76.2913	21.7123	1067.27	75.875	1583.12	-0.051	0.038	-0.015	-0.021	-0.007	-0.006	0.006	0.039	-0.075	-0.072	0.01
265	-47.9444	-15.9611	1	5	5893	80.9572	25.1483	1078.63	76.062	1584.8	-0.051	0.037	-0.015	-0.021	-0.008	-0.006	0.006	0.039	-0.074	-0.069	0.009
266	-47.9097	-15.9097	8	4	6701	83.4591	26.2951	1061.06	76.3172	1634.8	-0.051	0.038	-0.015	-0.021	-0.007	-0.006	0.006	0.039	-0.074	-0.072	0.01
267	-47.9078	-15.9431	2	4	6695	86.3223	28.8525	1079.19	76.5503	1614.72	-0.051	0.037	-0.015	-0.021	-0.008	-0.006	0.006	0.039	-0.074	-0.069	0.009
268	-47.8521	-15.8655	2	4	6508	122.477	31.6258	1058.8	77.2235	1683.14	-0.05	0.039	-0.013	-0.018	-0.006	-0.006	0.007	0.034	-0.068	-0.074	0.009
269	-47.8471	-15.8753	1	6	7028	117.654	35.6604	1063.41	77.4426	1697.75	-0.051	0.038	-0.015	-0.021	-0.007	-0.006	0.006	0.039	-0.074	-0.072	0.01
270	-47.8433	-15.8895	2	5	7821	107.313	41.0208	1069.18	77.6965	1716.1	-0.051	0.038	-0.015	-0.021	-0.007	-0.006	0.006	0.039	-0.074	-0.072	0.01
271	-47.8816	-15.8638	4	4	6353	103.589	25.3769	1050.17	76.5938	1653.67	-0.05	0.04	-0.012	-0.017	-0.005	-0.006	0.007	0.032	-0.065	-0.074	0.008
272	-47.8817	-15.8676	2	4	6477	101.903	26.2921	1051.38	76.6269	1656.88	-0.05	0.04	-0.012	-0.017	-0.005	-0.006	0.007	0.032	-0.065	-0.074	0.008
273	-47.9619	-15.9469	1	5	5862	76.2913	21.7123	1067.27	75.875	1583.12	-0.051	0.038	-0.015	-0.021	-0.007	-0.006	0.006	0.039	-0.075	-0.072	0.01
274	-47.9444	-15.9611	1	5	5893	80.9572	25.1483	1078.63	76.062	1584.8	-0.051	0.037	-0.015	-0.021	-0.008	-0.006	0.006	0.039	-0.074	-0.069	0.009
275	-47.9097	-15.9097	6	4	6701	83.4591	26.2951	1061.06	76.3172	1634.8	-0.051	0.038	-0.015	-0.021	-0.007	-0.006	0.006	0.039	-0.074	-0.072	0.01
276	-47.9078	-15.9431	2	4	6695	86.3223	28.8525	1079.19	76.5503	1614.72	-0.051	0.037	-0.015	-0.021	-0.008	-0.006	0.006	0.039	-0.074	-0.069	0.009
277	-47.8521	-15.8655	2	4	6508	122.477	31.6258	1058.8	77.2235	1683.14	-0.05	0.039	-0.013	-0.018	-0.006	-0.006	0.007	0.034	-0.068	-0.074	0.009
278	-47.8471	-15.8753	1	6	7028	117.654	35.6604	1063.41	77.4426	1697.75	-0.051	0.038	-0.015	-0.021	-0.007	-0.006	0.006	0.039	-0.074	-0.072	0.01
279	-47.8433	-15.8895	2	5	7821	107.313	41.0208	1069.18	77.6965	1716.1	-0.051	0.038	-0.015	-0.021	-0.007	-0.006	0.006	0.039	-0.074	-0.072	0.01
280	-51.4796	-1.80922	12	22	7989	76.1945	98.8398	436.581	53.4826	2210.41	0.01	-0.011	0.113	-0.038	-0.015	0.037	0.034	0.003	0	0	0.052
281	-51.4541	-1.70069	19	24	8017	74.1817	96.8026	442.255	51.0167	2231.56	0.01	-0.011	0.113	-0.038	-0.015	0.037	0.034	0.003	0	0	0.052
282	-51.4357	-1.72369	23	22	7841	73.7476	96.7476	437.444	51.4213	2220.32	0.01	-0.011	0.113	-0.038	-0.015	0.037	0.034	0.003	0	0	0.052
283	-51.456	-1.79453	14	24	7958	77.5714	100.517	433.319	53.1267	2206.68	0.01	-0.011	0.113	-0.038	-0.015	0.037	0.034	0.003	0	0	0.052
284	-51.4488	-1.76644	8	24	7970	76.8657	99.8951	434.853	52.4733	2212.08	0.01	-0.011	0.113	-0.038	-0.015	0.037	0.034	0.003	0	0	0.052
285	-51.4839	-1.79103	12	22	7996	75.6547	97.9859	438.863	53.1104	2216.52	0.01	-0.011	0.113	-0.038	-0.015	0.037	0.034	0.003	0	0	0.052
286	-51.4166	-1.83392	8	27	6366	77.6502	101.018	424.784	53.9926	2195.14	0.01	-0.011	0.113	-0.038	-0.015	0.037	0.034	0.003	0	0	0.052
287	-51.4822	-1.68958	22	21	7986	73.8521	95.959	446.241	51.0219	2245.76	0.01	-0.011	0.113	-0.038	-0.015	0.037	0.034	0.003	0	0	0.052
288	-51.5105	-1.72381	17	21	7992	74.8804	95.157	447.752	51.8781	2241.42	0.01	-0.011	0.113	-0.038	-0.015	0.037	0.034	0.003	0	0	0.052
289	-51.5425	-1.74581	23	17	8014	73.8433	93.4541	451.379	52.4547	2245.52	0.01	-0.011	0.113	-0.038	-0.015	0.037	0.034	0.003	0	0	0.052
290	-51.506	-1.77692	16	20	8018	74.3774	95.9441	443.845	52.8847	2227.02	0.01	-0.011	0.113	-0.038	-0.015	0.037	0.034	0.003	0	0	0.052
291	-51.4829	-1.78025	16	22	7995	75.6004	97.8118	439.512	52.884	2218.96	0.01	-0.011	0.113	-0.038	-0.015	0.037	0.034	0.003	0	0	0.052
292	-51.5154	-1.74739	15	20	8007	74.4361	95.0597	447.126	52.3543	2237.1	0.01	-0.011	0.113	-0.038	-0.015	0.037	0.034	0.003	0	0	0.052
293	-51.6223	-1.99667	22	31	7752	76.3885	95.3751	456.813	56.4003	2260.36	0.011	-0.01	0.112	-0.039	-0.014	0.034	0.033	0.004	0.001	-0.001	0.028
294	-51.6311	-1.95989	26	33	7689	78.6827	95.5315	465.384	56.0162	2257.54	0.011	-0.01	0.112	-0.039	-0.014	0.034	0.033	0.004	0.001	-0.001	0.028
295	-51.4302	-1.73506	16	22	7489	71.9528	94.2501	435.523	51.6609	2217.58	0.01	-0.011	0.113	-0.038	-0.015	0.037	0.034	0.003	0	0	0.052
296	-51.4583	-1.77742	12	24	7971	76.8373	99.6449	435.406	52.7515	2212.04	0.01	-0.011	0.113	-0.038	-0.015	0.037	0.034	0.003	0	0	0.052
297	-51.3904	-2.0815	16	21361	7464	76.039	100.611	413.484	58.4043	2297.43	0.01	-0.011	0.113	-0.038	-0.015	0.037	0.034	0.003	0	0	0.052
298	-51.4095	-2.08094	11	15706	7368	76.1331	101.544	416.467	58.2808	2290.33	0.01	-0.011	0.113	-0.038	-0.015	0.037	0.034	0.003	0	0	0.052
299	-51.4026	-2.02222	15	8651	4927	75.2197	98.4103	419.237	57.428	2268.45	0.01	-0.011	0.113	-0.038	-0.015	0.037	0.034	0.003	0	0	0.052
300	-51.3358	-1.86264	11	34	2866	68.8003	93.5843	419.542	54.6613	2219.08	0.01	-0.011	0.112	-0.037	-0.017	0.038	0.035	0.003	-0.001	0	0.043
301	-51.3127	-1.59672	17	1080	6439	52.7206	79.1375	433.051	47.5682	2297.32	0.01	-0.011	0.112	-0.037	-0.017	0.038	0.035	0.003	-0.001	0	0.043
302	-51.1726	-1.71731	15	32675	954	60.527	84.436	404.445	49.8618	2275.57	0.009	-0.011	0.111	-0.035	-0.019	0.04	0.036	0.003	-0.001	0	0.03
303	-50.8923	-1.89967	18	4385	0	34.2128	44.5517	362.058	53.0429	2352.24	0.008	-0.012	0.11	-0.033	-0.02	0.041	0.036	0.002	-0.002	0	0.022
304	-50.8816	-1.90517	24	5697	0	33.2502	43.3185	360.936	53.0679	2353.11	0.008	-0.012	0.11	-0.033	-0.02	0.041	0.036	0.002	-0.002	0	0.022
305	-50.802	-1.94411	24	15260	0	56.4607	73.6224	349.373	52.9436	2355.4	0.008	-0.012	0.11	-0.033	-0.02	0.041	0.036	0.002	-0.002	0	0.022
306	-50.804	-1.94203	23	15233	0	54.7463	71.3849	349.893	52.9387	2355.19	0.008	-0.012	0.11	-0.033	-0.02	0.041	0.036	0.002	-0.002	0	0.022
307	-48.2895	-3.73216	10	2	7369	85.7025	111.192	258.4	84.6933	2040.43	0.004	-0.013	0.093	-0.021	-0.02	0.071	0.045	-0.012	-0.016	-0.011	-0.041
308	-48.4877	-3.72335	10	2	7335	85.8955	115.587	271.271	83.2895	2140.23	0.005	-0.013	0.098	-0.024	-0.022	0.062	0.04	-0.003	-0.007	-0.013	-0.028
309	-48.2847	-3.73127	17	2	7359	85.8511	111.099	258.558	84.7082	2038.08	0.004	-0.013	0.093	-0.021	-0.02	0.071	0.045	-0.012	-0.016	-0.011	-0.041
310	-48.4747	-3.65307	25	0	7336	87.0313	113.488	280.289	83.0512	2147.65	0.005	-0.013	0.096	-0.023	-0.021	0.066	0.043	-0.006	-0.011	-0.012	-0.035
311	-48.465	-3.69891	6	1	7345	86.721	114.761	273.313	83.3234	2134.79	0.005	-0.013	0.096	-0.023	-0.021	0.066	0.043	-0.006	-0.011	-0.012	-0.035
312	-48.4644	-3.69696	17	1	7345	86.7306	114.678	273.529	83.319	2134.88	0.005	-0.013	0.096	-0.023	-0.021	0.066	0.043	-0.006	-0.011	-0.012	-0.035
313	-48.6064	-3.59157	12	7	7269	101.254	132.069	275.769	82.0045	2214.23	0.005	-0.013	0.1	-0.024	-0.022	0.059	0.038	0.001	-0.003	-0.013	-0.021
314	-48.8153	-3.68783	11	22	7307	89.797	117.801	271.389	81.1795	2268.62	0.006	-0.013	0.104	-0.026	-0.024	0.051	0.033	0.009	0.004	-0.013	-0.004
315	-48.7534	-3.55106	23	1	7518	82.0646	113.3	274.776	80.9246	2271.47	0.006	-0.013	0.104	-0.026	-0.024	0.051	0.033	0.008	0.004	-0.013	-0.004
316	-48.7703	-2.61361	23	4	5988	78.9949	108.861	249.042	73.9506	2453.6	0.004	-0.013	0.094	-0.022	-0.02	0.07	0.045	-0.01	-0.014	-0.011	-0.04
317	-48.8826	-2.5777	21	5	4921	80.0937	110.775	265.425	74.0365	2435.71	0.004	-0.013	0.095	-0.023	-0.021	0.068	0.044	-0.008	-0.012	-0.012	-0.037
318	-48.7049	-2.47869	19	2	6478	83.1747	111.046	257.76	71.4524	2480.86	0.003	-0.013	0.09	-0.02	-0.019	0.076	0.047	-0.017	-0.021	-0.009	-0.04
319	-48.802	-2.38093	24	1	6286	77.8981	109.887	267.818	69.9628	2473.69	0.004	-0.013	0.094	-0.022	-0.02	0.07	0.045	-0.01	-0.014	-0.011	-0.04
320	-48.5068	-2.60319	18	0	6804	80.636	111.975	248.585	72.8831	2515.85	0.003	-0.013	0.09	-0.02	-0.019	0.076	0.047	-0.017	-0.02	-0.009	-0.04
321	-48.6172	-2.52249	18	1	6674	78.3834	109.186	250.561	71.9951	2494.98	0.003	-0.013	0.09	-0.02	-0.019	0.076	0.047	-0.017	-0.021	-0.009	-0.04
322	-48.6942	-2.31875	22	11	6127	83.0166	120.723	256.966	68.3643	2489.65	0.003	-0.013	0.09	-0.02	-0.019	0.076	0.047	-0.017	-0.021	-0.009	-0.04
323	-48.6657	-2.28429	22	12	6356	97.9427	153.91	253.968	67.7471	2491.43	0.003	-0.013	0.09	-0.02	-0.019	0.076	0.047	-0.017	-0.021	-0.009	-0.04
324	-51.5725	-16.383	8	4	6732	84.0223	31.1807	1086.76	84.8037	1612.42	-0.048	0.033	0.009	0.037	0.04	-0.017	0.014	0.026	-0.05	0.127	0.022
325	-51.0909	-15.1084	9	20	8563	97.7929	57.1355	949.752	82.7403	1542.31	-0.045	0.05	0.01	0.021	0.01	-0.006	-0.028	0.05	0.024	0.051	0.002
326	-51.0989	-15.0595	7	75	8464	102.692	59.8934	947.862	82.4964	1547.67	-0.045	0.05	0.01	0.021	0.01	-0.006	-0.028	0.05	0.024	0.051	0.002
327	-50.8094	-15.0277	3	5	7722	88.5268	46.215	883.986	83.4601	1589.02	-0.045	0.05	0.008	0.019	0.008	-0.006	-0.026	0.041	0.033	0.042	0.007
328	-50.8141	-15.0283	3	3	7713	89.2105	46.948	885.119	83.438	1588.16	-0.045	0.05	0.008	0.019	0.008	-0.006	-0.026	0.041	0.033	0.042	0.007
329	-48.2803	-15.049	3	2	7874	94.734	18.1496	805.412	80.2475	1431.73	-0.046	0.051	0.002	0.009	0.012	-0.004	0.008	-0.02	0.017	0.007	0.005
330	-52.4215	-16.6355	1	2	7932	85.319	27.2405	1383.83	79.3809	1630.86	-0.044	0.03	0.016	0.05	0.048	-0.016	0.009	0.061	-0.1	0.103	-0.028
331	-49.4327	-15.2569	3	7	7208	132.919	42.3704	822.515	80.2873	1612.34	-0.046	0.051	0.003	0.009	0.012	-0.004	0.008	-0.019	0.017	0.008	0.005
332	-49.5042	-15.4959	5	3	7132	123.367	41.5631	889.827	79.0015	1603.81	-0.046	0.051	0.002	0.009	0.012	-0.004	0.008	-0.019	0.017	0.008	0.005
333	-52.3779	-16.6597	5	2	8824	80.4755	30.7805	1365.99	79.5105	1633.96	-0.045	0.028	0.016	0.052	0.05	-0.017	0.01	0.059	-0.097	0.097	-0.028
334	-51.8329	-16.299	8	183	7244	129.003	39.5573	1157.83	84.7229	1564.44	-0.047	0.033	0.011	0.04	0.042	-0.016	0.012	0.033	-0.058	0.128	0.013
335	-51.7981	-16.3715	6	81	8503	123.2	52.8243	1152.75	84.7792	1601.43	-0.047	0.033	0.01	0.039	0.041	-0.016	0.012	0.031	-0.055	0.129	0.017
336	-51.5725	-16.383	8	4	6732	84.0223	31.1807	1086.76	84.8037	1612.42	-0.048	0.033	0.009	0.037	0.04	-0.017	0.014	0.026	-0.05	0.127	0.022
337	-51.0909	-15.1084	11	20	8563	97.7929	57.1355	949.752	82.7403	1542.31	-0.045	0.05	0.01	0.021	0.01	-0.006	-0.028	0.05	0.024	0.051	0.002
338	-51.0989	-15.0595	15	75	8464	102.692	59.8934	947.862	82.4964	1547.67	-0.045	0.05	0.01	0.021	0.01	-0.006	-0.028	0.05	0.024	0.051	0.002
339	-50.8094	-15.0277	15	5	7722	88.5268	46.215	883.986	83.4601	1589.02	-0.045	0.05	0.008	0.019	0.008	-0.006	-0.026	0.041	0.033	0.042	0.007
340	-50.8141	-15.0283	17	3	7713	89.2105	46.948	885.119	83.438	1588.16	-0.045	0.05	0.008	0.019	0.008	-0.006	-0.026	0.041	0.033	0.042	0.007
341	-48.2803	-15.049	20	2	7874	94.734	18.1496	805.412	80.2475	1431.73	-0.046	0.051	0.002	0.009	0.012	-0.004	0.008	-0.02	0.017	0.007	0.005
342	-52.4215	-16.6355	2	2	7932	85.319	27.2405	1383.83	79.3809	1630.86	-0.044	0.03	0.016	0.05	0.048	-0.016	0.009	0.061	-0.1	0.103	-0.028
343	-49.5033	-15.4569	10	2	7119	106.044	34.2127	877.725	79.0069	1597.97	-0.046	0.051	0.002	0.009	0.012	-0.004	0.008	-0.019	0.017	0.008	0.005
344	-50.3735	-13.0448	30	327	6173	109.732	51.8924	795.551	81.3745	1669.53	-0.037	0.053	0.021	0.033	0.002	0.004	-0.059	0.079	0.021	-0.033	-0.044
345	-49.6834	-15.4969	10	2	7080	73.5402	19.3363	890.53	79.2796	1653.84	-0.046	0.051	0.003	0.009	0.012	-0.004	0.008	-0.018	0.016	0.008	0.005
346	-49.4134	-15.2717	6	7	7229	123.669	40.377	822.971	80.1584	1606.5	-0.046	0.051	0.003	0.009	0.012	-0.004	0.008	-0.019	0.017	0.008	0.005
347	-49.4327	-15.2569	3	7	7208	132.919	42.3704	822.515	80.2873	1612.34	-0.046	0.051	0.003	0.009	0.012	-0.004	0.008	-0.019	0.017	0.008	0.005
348	-49.6924	-15.4994	10	2	7109	72.7849	19.1081	893.076	79.3102	1658.61	-0.046	0.051	0.003	0.009	0.012	-0.004	0.008	-0.018	0.016	0.008	0.005
349	-49.5042	-15.4959	5	3	7132	123.367	41.5631	889.827	79.0015	1603.81	-0.046	0.051	0.002	0.009	0.012	-0.004	0.008	-0.019	0.017	0.008	0.005
350	-52.3779	-16.6597	3	2	8824	80.4755	30.7805	1365.99	79.5105	1633.96	-0.045	0.028	0.016	0.052	0.05	-0.017	0.01	0.059	-0.097	0.097	-0.028
351	-44.5581	-22.0853	2	10	14668	110.673	65.2938	2033.57	74.1533	1783.31	-0.028	-0.044	-0.041	-0.071	-0.044	0	-0.002	0.03	-0.043	-0.06	-0.016
352	-44.6164	-22.0906	7	18	13578	108.91	68.0936	2047.43	74.0868	1784.87	-0.03	-0.04	-0.041	-0.07	-0.043	-0.001	0.001	0.021	-0.037	-0.07	-0.033
353	-44.6531	-22.1906	4	5	15058	113.634	63.7921	2074.99	73.8575	1807.16	-0.026	-0.053	-0.041	-0.067	-0.041	-0.002	-0.003	0.052	-0.072	-0.041	0.012
354	-44.6842	-22.3225	0	2	14157	108.422	49.8608	2042.91	72.0644	1903.95	-0.024	-0.057	-0.039	-0.063	-0.038	-0.002	-0.005	0.04	-0.045	0.012	0.004
355	-44.6989	-22.3172	0	2	15217	109.537	51.9205	2062.32	72.3545	1882.29	-0.025	-0.056	-0.039	-0.064	-0.039	-0.002	-0.004	0.045	-0.055	-0.003	0.007
356	-44.6244	-22.1392	7	12	14006	109.078	63.9678	2059.75	74.0247	1792.91	-0.026	-0.053	-0.041	-0.067	-0.041	-0.002	-0.003	0.052	-0.072	-0.041	0.012
357	-44.695	-22.2667	1	4	15639	115.647	60.7546	2069.89	72.9299	1856.69	-0.026	-0.054	-0.041	-0.066	-0.039	-0.003	-0.003	0.054	-0.077	-0.037	0.013
358	-44.6336	-22.1944	7	4	14477	111.477	62.1397	2067.31	73.8714	1811.73	-0.026	-0.053	-0.041	-0.067	-0.041	-0.002	-0.003	0.052	-0.072	-0.041	0.012
359	-44.5958	-22.0633	6	15	13839	110.597	68.0416	2039.01	74.2829	1774.72	-0.033	-0.034	-0.041	-0.069	-0.041	-0.002	0.005	0.01	-0.028	-0.077	-0.046
360	-44.7125	-22.2183	4	7	16858	124.404	71.9498	2087.11	73.4985	1827.48	-0.027	-0.054	-0.041	-0.066	-0.039	-0.003	-0.003	0.054	-0.077	-0.037	0.013
361	-44.6197	-22.1372	6	12	13851	109.055	64.438	2056.02	74.0141	1795.46	-0.026	-0.051	-0.041	-0.069	-0.043	-0.001	-0.004	0.046	-0.061	-0.043	0.009
362	-44.6344	-22.1619	6	8	14396	110.114	62.8125	2067.38	73.9791	1796.7	-0.026	-0.053	-0.041	-0.067	-0.041	-0.002	-0.003	0.052	-0.072	-0.041	0.012
363	-44.6186	-22.1733	10	6	13945	109.368	62.1446	2059.32	73.9389	1807	-0.026	-0.053	-0.041	-0.067	-0.041	-0.002	-0.003	0.052	-0.072	-0.041	0.012
364	-44.7111	-22.2431	6	6	16615	120.633	67.0331	2084.24	73.2591	1837.5	-0.027	-0.054	-0.041	-0.066	-0.039	-0.003	-0.003	0.054	-0.077	-0.037	0.013
365	-44.6972	-22.1928	3	7	16412	119.339	67.7401	2091.62	73.7775	1803.22	-0.027	-0.054	-0.041	-0.066	-0.039	-0.003	-0.003	0.054	-0.077	-0.037	0.013
366	-44.5972	-22.0469	5	16	14321	110.583	65.4277	2048.38	74.5343	1752.14	-0.036	-0.03	-0.041	-0.068	-0.04	-0.003	0.009	0.001	-0.021	-0.079	-0.052
367	-44.6914	-22.2419	2	4	15823	118.237	64.7686	2073.96	73.232	1842.96	-0.027	-0.054	-0.041	-0.066	-0.039	-0.003	-0.003	0.054	-0.077	-0.037	0.013
368	-44.6964	-22.2947	1	3	15344	112.267	55.8124	2064.49	72.5941	1872.21	-0.026	-0.054	-0.04	-0.066	-0.039	-0.003	-0.003	0.053	-0.074	-0.032	0.012
369	-44.6794	-22.1944	2	6	15874	117.371	66.3797	2084.32	73.7932	1806.92	-0.027	-0.054	-0.041	-0.066	-0.039	-0.003	-0.003	0.054	-0.077	-0.037	0.013
370	-44.6956	-22.2042	4	6	16386	121.261	69.4793	2086.35	73.6814	1815.74	-0.027	-0.054	-0.041	-0.066	-0.039	-0.003	-0.003	0.054	-0.077	-0.037	0.013
371	-44.7356	-22.3367	2	2	17247	108.49	50.9452	2113.38	72.7664	1836.12	-0.024	-0.057	-0.039	-0.063	-0.038	-0.002	-0.005	0.04	-0.045	0.012	0.004
372	-44.6081	-21.9942	9	17	15840	110.72	56.3612	2086.67	75.3272	1670.72	-0.04	-0.022	-0.04	-0.066	-0.036	-0.005	0.015	-0.018	-0.004	-0.076	-0.051
373	-44.7094	-22.2189	0	6	16753	123.84	71.4146	2086.08	73.4991	1827.76	-0.027	-0.054	-0.041	-0.066	-0.039	-0.003	-0.003	0.054	-0.077	-0.037	0.013
374	-44.6467	-22.2136	0	2	14848	114.246	63.3995	2069.45	73.7301	1822.82	-0.026	-0.053	-0.041	-0.067	-0.041	-0.002	-0.003	0.052	-0.072	-0.041	0.012
375	-44.7033	-22.3297	0	2	15378	108.023	49.9401	2065.54	72.2805	1883.15	-0.024	-0.057	-0.039	-0.063	-0.038	-0.002	-0.005	0.04	-0.045	0.012	0.004
376	-44.7019	-22.28	0	4	15831	114.571	59.0487	2072.67	72.821	1859.41	-0.026	-0.054	-0.041	-0.066	-0.039	-0.003	-0.003	0.054	-0.077	-0.037	0.013
377	-44.7011	-22.3003	6	3	15556	111.841	55.2209	2068.15	72.5814	1870.7	-0.026	-0.055	-0.04	-0.065	-0.039	-0.003	-0.003	0.052	-0.071	-0.027	0.011
378	-44.6689	-22.2447	1	3	14848	115.067	61.4873	2060.79	73.1418	1852.24	-0.026	-0.053	-0.041	-0.067	-0.04	-0.003	-0.003	0.053	-0.074	-0.039	0.012
379	-44.7269	-22.2428	4	7	17264	122.708	69.0661	2092.72	73.2946	1832.48	-0.027	-0.054	-0.041	-0.066	-0.039	-0.003	-0.003	0.054	-0.077	-0.037	0.013
380	-44.5525	-22.0872	6	9	14875	110.923	64.3743	2034.66	74.1704	1780.91	-0.026	-0.047	-0.041	-0.071	-0.046	0.001	-0.005	0.036	-0.046	-0.049	0
381	-44.5928	-22.0942	5	14	13418	110.718	69.7644	2030.97	73.9877	1801.63	-0.03	-0.041	-0.041	-0.07	-0.044	-0.001	0	0.025	-0.04	-0.067	-0.027
382	-44.6678	-18.9184	12	14	8065	75.5193	33.8158	1789.5	86.8787	1189.64	-0.051	0.003	-0.037	-0.06	-0.031	-0.004	0.014	-0.059	0.057	-0.013	0.027
383	-44.9902	-18.46	2	1	8613	78.2599	42.3257	1672.65	86.0487	1253.6	-0.052	0.006	-0.036	-0.057	-0.028	-0.006	0.01	-0.043	0.056	0.021	0.03
384	-45.6713	-18.4399	8	4	5911	66.9029	21.1344	1440.43	86.3687	1388.01	-0.055	0.011	-0.033	-0.049	-0.024	-0.008	-0.005	0.002	0.037	0.056	-0.012
385	-45.4528	-19.0867	8	5	8840	88.8526	34.5415	1699.14	85.8803	1369.31	-0.054	0.007	-0.035	-0.053	-0.025	-0.008	0.008	-0.025	0.037	0.055	0.011
386	-45.6115	-18.542	3	4	6819	66.986	20.617	1482.34	86.0409	1379.29	-0.054	0.009	-0.034	-0.051	-0.024	-0.008	0.002	-0.011	0.036	0.057	0.001
387	-45.2066	-19.1934	2	146	9333	94.3656	38.3832	1713.3	84.9041	1321.34	-0.052	0.005	-0.036	-0.058	-0.029	-0.006	0.011	-0.047	0.056	0.018	0.03
388	-45.0188	-18.5165	6	11	9009	96.9806	62.9982	1690.73	86.2818	1231.06	-0.052	0.006	-0.036	-0.057	-0.028	-0.006	0.01	-0.043	0.056	0.021	0.03
389	-45.1447	-19.1072	4	2	8892	91.7507	35.9681	1688.33	85.3066	1283.43	-0.052	0.005	-0.036	-0.057	-0.029	-0.006	0.011	-0.047	0.056	0.018	0.031
390	-44.8288	-18.7356	20	0	10291	76.1737	23.0171	1775.56	87.4644	1180.91	-0.052	0.005	-0.036	-0.058	-0.029	-0.005	0.01	-0.048	0.059	0.009	0.03
391	-45.0067	-18.8818	6	0	6634	116.604	93.6958	1724.79	86.9258	1192.97	-0.052	0.005	-0.036	-0.057	-0.029	-0.006	0.011	-0.047	0.056	0.017	0.031
392	-45.237	-19.2274	3	318	9375	86.1221	34.489	1724.64	84.5983	1339.3	-0.052	0.005	-0.036	-0.058	-0.029	-0.006	0.011	-0.047	0.056	0.018	0.03
393	-45.0164	-19.0131	3	0	9582	88.9284	36.5938	1696.45	86.0111	1221.88	-0.052	0.005	-0.036	-0.057	-0.029	-0.006	0.011	-0.047	0.056	0.018	0.031
394	-45.1153	-18.3322	9	1	8273	78.0408	39.2352	1647.04	86.4018	1258.63	-0.053	0.007	-0.035	-0.056	-0.028	-0.006	0.007	-0.036	0.056	0.029	0.024
395	-45.2565	-18.9957	4	27	8118	80.051	24.9184	1685.86	86.5827	1282.67	-0.052	0.006	-0.036	-0.057	-0.029	-0.006	0.01	-0.043	0.056	0.022	0.029
396	-44.7818	-18.8373	7	36	8050	56.7702	19.3953	1781.9	87.2459	1180.15	-0.051	0.003	-0.037	-0.06	-0.031	-0.004	0.014	-0.059	0.057	-0.013	0.027
397	-45.1201	-18.4412	2	217	9763	93.3719	52.1167	1671.69	86.2427	1232.78	-0.053	0.007	-0.035	-0.056	-0.028	-0.006	0.007	-0.036	0.056	0.029	0.024
398	-45.6366	-18.9531	8	5	8284	80.6844	30.3342	1602.6	85.5807	1412.88	-0.054	0.007	-0.035	-0.052	-0.024	-0.008	0.009	-0.022	0.033	0.054	0.01
399	-45.01	-18.3894	9	0	9354	79.3838	46.7071	1674.09	86.0656	1255.89	-0.053	0.006	-0.036	-0.056	-0.028	-0.006	0.008	-0.04	0.056	0.025	0.027
400	-45.5182	-18.9954	3	2	10089	98.0757	42.4481	1660.76	86.0449	1371.18	-0.054	0.007	-0.035	-0.053	-0.025	-0.008	0.008	-0.025	0.037	0.055	0.012
401	-44.6258	-18.9443	13	7	8319	81.3652	44.2135	1790.12	86.7985	1193.21	-0.049	0	-0.038	-0.062	-0.033	-0.003	0.017	-0.068	0.055	-0.04	0.019
402	-39.3378	-7.80528	7	8	2970	68.4788	46.0321	1337.56	94.1164	672.367	-0.001	-0.012	0.02	0.013	-0.014	0.053	-0.164	-0.1	-0.066	0.008	0.013
403	-39.3933	-7.26694	7	16	4282	120.417	105.761	1114.92	88.4076	1022.24	-0.001	-0.011	0.02	0.013	-0.014	0.053	-0.163	-0.098	-0.069	0.005	0.004
404	-39.3889	-7.27167	3	23	4296	120.278	106.215	1114.63	88.3797	1023.25	-0.001	-0.011	0.02	0.013	-0.014	0.053	-0.163	-0.098	-0.069	0.005	0.004
405	-39.3573	-7.32817	10	122	4588	113.897	101.836	1118.75	87.0818	1017.1	-0.001	-0.011	0.02	0.013	-0.014	0.053	-0.163	-0.098	-0.069	0.005	0.004
406	-39.7409	-7.47594	8	8	3813	70.3052	70.5143	1151.83	81.5428	822.367	-0.001	-0.011	0.02	0.013	-0.014	0.053	-0.163	-0.098	-0.069	0.005	0.004
407	-40.8957	-3.6715	5	1	7785	87.372	181.825	751.94	106.024	1215.51	-0.001	-0.011	0.02	0.013	-0.014	0.053	-0.164	-0.098	-0.07	0.005	0.004
408	-40.8503	-3.86684	7	6	5884	73.2667	125.241	743.555	102.302	1291.38	-0.001	-0.011	0.02	0.013	-0.014	0.053	-0.165	-0.098	-0.07	0.005	0.004
409	-40.8648	-3.70265	5	2	7297	95.0182	199.614	749.78	105.368	1239.82	-0.001	-0.011	0.02	0.013	-0.014	0.053	-0.164	-0.098	-0.07	0.005	0.004
410	-41.0956	-3.36333	12	31	9582	119.295	229.984	691.773	109.738	1047.43	-0.001	-0.011	0.02	0.013	-0.014	0.053	-0.164	-0.098	-0.07	0.005	0.004
411	-41.1192	-3.25233	6	0	7278	90.2897	128.756	672.309	108.962	1057.57	-0.001	-0.011	0.02	0.013	-0.014	0.053	-0.164	-0.098	-0.07	0.005	0.004
412	-40.9244	-3.83444	2	4	5773	73.9335	148.635	750.816	103.222	1185.21	-0.001	-0.011	0.02	0.013	-0.014	0.053	-0.165	-0.098	-0.07	0.005	0.004
413	-40.9083	-3.845	1	5	5791	73.9186	142.785	749.237	102.94	1208.18	-0.001	-0.011	0.02	0.013	-0.014	0.053	-0.165	-0.098	-0.07	0.005	0.004
414	-40.9086	-3.83352	3	4	5768	75.6596	147.514	748.755	102.985	1212.51	-0.001	-0.011	0.02	0.013	-0.014	0.053	-0.165	-0.098	-0.07	0.005	0.004
415	-40.8917	-3.82556	7	4	5742	78.7576	149.753	746.428	102.784	1242.98	-0.001	-0.011	0.02	0.013	-0.014	0.053	-0.165	-0.098	-0.07	0.005	0.004
416	-40.6562	-4	3	5	5404	65.4793	119.554	767.168	107.821	1214.54	-0.001	-0.011	0.02	0.013	-0.014	0.053	-0.165	-0.099	-0.07	0.005	0.004
417	-40.9019	-3.81889	3	3	5733	78.6942	153.271	747.381	102.956	1228.76	-0.001	-0.011	0.02	0.013	-0.014	0.053	-0.165	-0.098	-0.07	0.005	0.004
418	-40.9017	-3.81667	3	3	5728	79.0793	154.231	747.277	102.964	1229.86	-0.001	-0.011	0.02	0.013	-0.014	0.053	-0.165	-0.098	-0.07	0.005	0.004
419	-40.8842	-3.8175	8	3	5712	81.0791	153.348	745.423	102.746	1256.53	-0.001	-0.011	0.02	0.013	-0.014	0.053	-0.165	-0.098	-0.07	0.005	0.004
420	-40.913	-3.83803	4	4	5777	74.5483	146.146	749.536	103.038	1203.02	-0.001	-0.011	0.02	0.013	-0.014	0.053	-0.165	-0.098	-0.07	0.005	0.004
421	-40.9077	-3.81683	2	3	5734	78.3241	154.322	747.917	103.035	1220.69	-0.001	-0.011	0.02	0.013	-0.014	0.053	-0.165	-0.098	-0.07	0.005	0.004
422	-59.9305	-2.93094	9	258	3919	162.367	60.4499	453.333	41.149	2190.57	0.054	0.018	-0.021	-0.004	0.005	-0.04	-0.006	-0.003	0.002	-0.016	0.029
423	-59.9344	-2.94065	9	308	3309	175.559	51.68	452.534	41.468	2189.34	0.054	0.018	-0.021	-0.004	0.005	-0.04	-0.006	-0.003	0.002	-0.016	0.029
424	-59.9424	-2.94189	9	339	3110	183.146	46.7125	451.697	41.5965	2188.96	0.054	0.018	-0.021	-0.004	0.005	-0.04	-0.006	-0.003	0.002	-0.016	0.029
425	-59.9584	-2.94439	8	405	2798	194.161	39.4406	450.823	41.851	2191.64	0.055	0.018	-0.021	-0.003	0.003	-0.04	-0.005	-0.003	0.002	-0.017	0.028
426	-59.9667	-2.94341	10	428	2855	192.978	40.1772	450.89	41.9179	2195.11	0.055	0.018	-0.021	-0.003	0.003	-0.04	-0.005	-0.003	0.002	-0.017	0.028
427	-59.9544	-2.93466	13	342	3396	181.865	47.7579	451.218	41.5319	2191.06	0.054	0.018	-0.021	-0.004	0.005	-0.04	-0.006	-0.003	0.002	-0.016	0.029
428	-59.957	-2.95329	6	447	2252	205.377	31.8916	450.451	42.0861	2190.15	0.055	0.018	-0.021	-0.003	0.003	-0.04	-0.005	-0.003	0.002	-0.017	0.028
429	-54.924	-2.49772	5	16	4585	88.6732	99.8963	578.909	65.6512	1952.91	0.042	0.007	0.076	-0.058	0.021	-0.013	0.036	-0.02	-0.023	0.01	-0.096
430	-54.9501	-2.47795	9	19	3152	124.201	79.0137	582.153	65.3894	1941.08	0.042	0.007	0.076	-0.058	0.021	-0.013	0.036	-0.02	-0.023	0.01	-0.096
431	-54.9164	-2.46673	11	16	3867	97.2359	95.4212	583.169	65.8652	1949.01	0.042	0.007	0.076	-0.058	0.021	-0.013	0.036	-0.02	-0.023	0.01	-0.096
432	-54.9573	-2.54962	4	10	4564	127.157	74.2902	569.863	64.9951	1951.25	0.042	0.007	0.076	-0.058	0.021	-0.013	0.036	-0.02	-0.023	0.01	-0.096
433	-54.9316	-2.5395	7	11	5529	93.8377	94.6144	571.391	65.337	1957.42	0.042	0.007	0.076	-0.058	0.021	-0.013	0.036	-0.02	-0.023	0.01	-0.096
434	-54.9288	-2.55678	11	9	6174	88.1917	97.1192	568.264	65.2794	1961.14	0.042	0.007	0.076	-0.058	0.021	-0.013	0.036	-0.02	-0.023	0.01	-0.096
435	-54.8873	-2.55836	8	7	6897	80.3595	107.569	570.897	65.8554	1980.77	0.042	0.007	0.076	-0.058	0.021	-0.013	0.036	-0.02	-0.023	0.01	-0.096
436	-54.9046	-2.55054	9	8	6533	80.0924	104.987	570.662	65.6405	1970.65	0.042	0.007	0.076	-0.058	0.021	-0.013	0.036	-0.02	-0.023	0.01	-0.096
437	-54.9051	-2.47715	8	16	4510	88.1069	102.355	583.762	66.048	1958.76	0.042	0.007	0.076	-0.058	0.021	-0.013	0.036	-0.02	-0.023	0.01	-0.096
438	-54.9026	-2.44733	17	14	3814	115.136	80.8415	583.506	66.0098	1947.88	0.042	0.007	0.076	-0.058	0.021	-0.013	0.036	-0.02	-0.023	0.01	-0.096
439	-55.2808	-6.11501	20	2	9122	98.11	118.713	454.848	63.3202	2194.15	0.04	0.007	0.068	-0.027	-0.021	-0.087	-0.033	0.042	0.038	-0.002	0.039
440	-55.3239	-6.03527	8	1	9075	93.3225	115.432	461.125	62.9086	2230.74	0.04	0.007	0.068	-0.028	-0.021	-0.087	-0.033	0.042	0.038	-0.002	0.039
441	-55.3026	-6.01608	20	2	9093	91.1909	115.037	462.826	62.7421	2237.81	0.04	0.007	0.068	-0.028	-0.021	-0.087	-0.033	0.042	0.038	-0.002	0.039
442	-55.041	-6.16779	6	4	9175	90.1712	120.621	452.889	63.0358	2169.89	0.04	0.006	0.075	-0.029	-0.023	-0.079	-0.026	0.041	0.036	-0.006	0.022
443	-55.0907	-6.19476	8	6	9137	88.4564	120.056	454.351	63.2304	2167.03	0.04	0.006	0.075	-0.029	-0.023	-0.079	-0.026	0.041	0.036	-0.006	0.022
444	-55.4592	-5.65089	2	29	8833	86.4675	115.389	469.843	57.5467	2655.78	0.04	0.007	0.068	-0.028	-0.02	-0.087	-0.033	0.041	0.038	-0.001	0.037
445	-55.1422	-5.49002	16	4	8936	87.7775	115.916	470.232	58.6905	2334.41	0.041	0.006	0.081	-0.031	-0.024	-0.071	-0.017	0.038	0.032	-0.009	-0.001
446	-55.1379	-5.49093	12	4	8934	87.9057	115.986	470.244	58.7157	2331.48	0.041	0.006	0.081	-0.031	-0.024	-0.071	-0.017	0.038	0.032	-0.009	-0.001
447	-55.1489	-5.50505	14	4	8954	87.2613	115.789	469.842	58.7564	2340.2	0.041	0.006	0.081	-0.031	-0.024	-0.071	-0.017	0.038	0.032	-0.009	-0.001
448	-55.1665	-5.50471	20	4	8963	86.8657	115.534	469.767	58.6828	2352.49	0.04	0.006	0.078	-0.031	-0.023	-0.075	-0.02	0.039	0.034	-0.008	0.008
449	-55.3829	-5.46522	8	8	8411	89.4617	114.72	468.915	56.7364	2530.84	0.04	0.007	0.069	-0.029	-0.021	-0.086	-0.032	0.041	0.037	-0.002	0.035
450	-55.3927	-5.45823	14	8	8444	90.7712	114.464	469.942	56.6145	2536.91	0.04	0.007	0.069	-0.029	-0.021	-0.086	-0.032	0.041	0.037	-0.002	0.035
451	-55.3678	-5.46963	5	8	8369	87.9566	115.018	467.807	56.8706	2518.61	0.04	0.007	0.07	-0.029	-0.021	-0.084	-0.03	0.041	0.037	-0.003	0.032
452	-55.369	-5.44549	10	6	8337	88.4139	114.814	469.267	56.6399	2511.91	0.04	0.007	0.072	-0.029	-0.021	-0.083	-0.028	0.041	0.036	-0.004	0.028
453	-61.7501	-5.55311	46	2	8952	87.5836	104.29	372.488	45.9903	2624.04	0.052	0.016	-0.029	0.029	-0.036	-0.032	0.024	-0.011	-0.009	0.012	0.06
454	-61.7645	-5.54233	30	1	8937	87.2386	104.352	372.221	45.9446	2622.18	0.052	0.016	-0.029	0.029	-0.036	-0.032	0.024	-0.011	-0.009	0.012	0.06
455	-61.7411	-5.55102	31	3	8967	87.5026	104.385	371.732	45.919	2623.9	0.052	0.016	-0.029	0.029	-0.036	-0.032	0.024	-0.011	-0.009	0.012	0.06
456	-61.8051	-5.63143	29	21	9118	88.5764	105.279	385.718	46.6693	2633.26	0.052	0.016	-0.029	0.029	-0.036	-0.032	0.024	-0.011	-0.009	0.012	0.06
457	-61.7907	-5.66407	25	15	9216	87.8213	105.753	390.786	46.7497	2640.24	0.052	0.016	-0.029	0.029	-0.036	-0.032	0.024	-0.011	-0.009	0.012	0.06
458	-61.6444	-5.47685	21	6	9066	86.4436	103.834	363.282	44.9947	2617.71	0.052	0.016	-0.029	0.029	-0.036	-0.032	0.023	-0.011	-0.009	0.012	0.06
459	-61.657	-5.49138	30	6	9061	86.486	104.182	364.161	45.1077	2618.88	0.052	0.016	-0.029	0.029	-0.036	-0.032	0.023	-0.011	-0.009	0.012	0.06
460	-61.6737	-5.4962	17	5	9040	86.3767	104.334	364.964	45.1895	2619.06	0.052	0.016	-0.029	0.029	-0.036	-0.032	0.024	-0.011	-0.009	0.012	0.06
461	-61.7471	-5.53433	15	2	8950	86.911	104.434	370.783	45.7933	2622	0.052	0.016	-0.029	0.029	-0.036	-0.032	0.024	-0.011	-0.009	0.012	0.06
462	-59.9245	-2.98091	8	418	1235	207.784	30.0597	451.798	42.4832	2184.94	0.055	0.018	-0.021	-0.002	0.002	-0.04	-0.004	-0.004	0.001	-0.016	0.024
463	-59.9418	-2.98732	9	538	436	235.232	11.6916	449.813	42.8699	2184.01	0.055	0.018	-0.021	-0.001	0	-0.039	-0.003	-0.004	0.001	-0.015	0.019
464	-59.9462	-2.98804	8	567	278	241.536	7.46546	449.34	42.9434	2183.89	0.055	0.018	-0.021	-0.001	0	-0.039	-0.003	-0.004	0.001	-0.015	0.019
465	-59.9455	-2.96332	8	448	1779	211.103	27.947	450.476	42.2368	2186.56	0.055	0.018	-0.021	-0.002	0.002	-0.04	-0.004	-0.004	0.001	-0.016	0.024
466	-59.956	-2.98961	8	630	23	251.177	1.02777	448.934	43.0978	2185.93	0.055	0.018	-0.021	-0.001	0	-0.039	-0.003	-0.004	0.001	-0.015	0.019
467	-59.9586	-2.99686	7	683	422	239.698	0.688253	448.887	43.3292	2185.68	0.055	0.018	-0.021	-0.001	0	-0.039	-0.003	-0.004	0.001	-0.015	0.019
468	-59.9275	-2.98503	9	450	931	215.475	24.9219	451.325	42.6349	2184.42	0.055	0.018	-0.021	-0.001	0	-0.039	-0.003	-0.004	0.001	-0.015	0.019
469	-59.9556	-2.98042	11	581	587	239.587	8.84035	449.311	42.8345	2186.72	0.055	0.018	-0.021	-0.001	0	-0.039	-0.003	-0.004	0.001	-0.015	0.019
470	-59.9124	-2.91905	8	174	4789	139.821	75.1507	455.605	40.6055	2192.65	0.054	0.018	-0.021	-0.004	0.005	-0.04	-0.006	-0.003	0.002	-0.016	0.028
471	-60.3837	-2.70534	7	4	5928	86.4359	104.805	433.742	42.2447	2518.86	0.053	0.018	-0.022	-0.012	0.019	-0.027	0.002	-0.014	-0.014	0.003	0.126
472	-60.3745	-2.70696	5	3	6363	86.3097	105.026	434.715	42.1371	2511.39	0.053	0.018	-0.022	-0.012	0.019	-0.027	0.002	-0.014	-0.014	0.003	0.126
473	-60.2952	-2.69593	5	86	8088	86.5543	105.627	437.926	40.4907	2441.95	0.053	0.018	-0.022	-0.012	0.019	-0.027	0.002	-0.014	-0.014	0.003	0.126
474	-60.2952	-2.6961	11	86	8087	86.5468	105.623	437.933	40.4945	2441.94	0.053	0.018	-0.022	-0.012	0.019	-0.027	0.002	-0.014	-0.014	0.003	0.126
475	-60.3176	-2.56288	19	5	8522	89.8054	107.689	429.681	38.3152	2481.92	0.053	0.018	-0.021	-0.019	0.028	-0.025	-0.004	-0.011	-0.011	0.007	0.07
476	-60.3172	-2.53612	19	3	8306	89.4525	107.352	426.531	37.9231	2490.19	0.052	0.018	-0.02	-0.024	0.036	-0.023	-0.008	-0.008	-0.008	0.01	0.004
477	-60.2623	-2.51532	28	1	7923	87.6095	105.401	427.813	36.6462	2465.28	0.052	0.018	-0.02	-0.024	0.036	-0.023	-0.008	-0.008	-0.008	0.01	0.004
478	-60.3348	-2.5235	21	3	8287	89.7193	107.721	423.987	38.0586	2504.73	0.052	0.018	-0.02	-0.024	0.036	-0.023	-0.008	-0.008	-0.008	0.01	0.004
479	-60.3342	-2.49308	34	1	7999	89.5616	107.408	419.921	37.5992	2512.7	0.052	0.018	-0.02	-0.024	0.036	-0.023	-0.008	-0.008	-0.008	0.01	0.004
480	-60.346	-2.45865	28	0	7835	88.805	107.456	417.334	37.3796	2529.47	0.052	0.018	-0.02	-0.024	0.036	-0.023	-0.008	-0.008	-0.008	0.01	0.004
481	-60.2958	-2.57325	9	4	8412	89.9412	107.327	431.138	38.0488	2462.71	0.053	0.018	-0.021	-0.019	0.028	-0.025	-0.004	-0.011	-0.011	0.007	0.07
482	-60.2958	-2.57325	8	4	8412	89.9412	107.327	431.138	38.0488	2462.71	0.053	0.018	-0.021	-0.019	0.028	-0.025	-0.004	-0.011	-0.011	0.007	0.07
483	-64.3673	-8.65464	8	8	10016	91.1497	107.987	571.939	58.4487	2038.5	0.014	-0.005	-0.009	0.07	-0.09	0.024	0.067	-0.066	-0.052	0.025	-0.066
484	-64.3723	-8.62705	16	10	10043	91.1511	108.726	566.654	58.4164	2041.82	0.014	-0.005	-0.009	0.07	-0.09	0.024	0.067	-0.066	-0.052	0.025	-0.066
485	-64.3734	-8.6215	14	10	10049	91.1516	108.863	565.534	58.4089	2042.49	0.014	-0.005	-0.009	0.07	-0.09	0.024	0.067	-0.066	-0.052	0.025	-0.066
486	-64.3745	-8.61653	21	10	10054	91.1557	108.984	564.512	58.4017	2043.08	0.014	-0.005	-0.009	0.07	-0.09	0.024	0.067	-0.066	-0.052	0.025	-0.066
487	-64.3637	-8.67588	9	6	9993	90.3851	107.753	575.431	58.4864	2036.48	0.014	-0.005	-0.009	0.07	-0.09	0.024	0.067	-0.066	-0.052	0.025	-0.066
488	-64.3476	-8.68126	9	5	9981	89.493	107.389	575.449	58.5145	2037.52	0.014	-0.005	-0.009	0.07	-0.09	0.024	0.067	-0.066	-0.052	0.025	-0.066
489	-64.3565	-8.67881	22	6	9987	89.952	107.598	575.484	58.4994	2036.9	0.014	-0.005	-0.009	0.07	-0.09	0.024	0.067	-0.066	-0.052	0.025	-0.066
490	-64.3477	-8.66866	17	6	9999	90.4933	107.13	573	58.4691	2038.44	0.014	-0.005	-0.009	0.07	-0.09	0.024	0.067	-0.066	-0.052	0.025	-0.066
491	-61.6213	-1.75871	6	35	8596	77.6162	93.9761	344.2	32.4707	2355.62	0.05	0.017	-0.038	-0.016	0.046	0.052	0.007	0.016	0.006	0.004	-0.049
492	-64.3594	-8.65247	6	8	10015	90.9385	107.842	571.041	58.4499	2039.45	0.014	-0.005	-0.009	0.07	-0.09	0.024	0.067	-0.066	-0.052	0.025	-0.066
493	-61.6213	-1.75871	4	35	8596	77.6162	93.9761	344.2	32.4707	2355.62	0.05	0.017	-0.038	-0.016	0.046	0.052	0.007	0.016	0.006	0.004	-0.049
494	-61.6398	-1.76918	18	41	8603	77.9741	92.5338	343.535	32.4831	2367.08	0.05	0.017	-0.038	-0.016	0.046	0.052	0.007	0.016	0.006	0.004	-0.049
495	-64.322	-8.66543	6	5	10030	90.4558	107.117	572.608	58.5224	2040.48	0.014	-0.005	-0.009	0.07	-0.09	0.024	0.067	-0.066	-0.052	0.025	-0.066
496	-61.6398	-1.76918	15	41	8603	77.9741	92.5338	343.535	32.4831	2367.08	0.05	0.017	-0.038	-0.016	0.046	0.052	0.007	0.016	0.006	0.004	-0.049
497	-61.6463	-1.80167	22	60	8627	79.2345	89.7941	341.364	32.7605	2395.86	0.05	0.017	-0.038	-0.016	0.046	0.052	0.007	0.016	0.006	0.004	-0.049
498	-64.3099	-8.67434	5	4	10036	89.9372	107.425	575.023	58.5987	2040.53	0.014	-0.005	-0.009	0.07	-0.09	0.024	0.067	-0.066	-0.052	0.025	-0.066
499	-61.6463	-1.80167	11	60	8627	79.2345	89.7941	341.364	32.7605	2395.86	0.05	0.017	-0.038	-0.016	0.046	0.052	0.007	0.016	0.006	0.004	-0.049
500	-61.6218	-1.77051	17	42	8608	77.902	92.7377	343.594	32.5658	2365.57	0.05	0.017	-0.038	-0.016	0.046	0.052	0.007	0.016	0.006	0.004	-0.049
501	-61.6218	-1.77051	8	42	8608	77.902	92.7377	343.594	32.5658	2365.57	0.05	0.017	-0.038	-0.016	0.046	0.052	0.007	0.016	0.006	0.004	-0.049
502	-61.622	-1.78287	8	50	8621	78.2145	91.4524	342.923	32.6679	2375.99	0.05	0.017	-0.038	-0.016	0.046	0.052	0.007	0.016	0.006	0.004	-0.049
503	-61.622	-1.78287	13	50	8621	78.2145	91.4524	342.923	32.6679	2375.99	0.05	0.017	-0.038	-0.016	0.046	0.052	0.007	0.016	0.006	0.004	-0.049
504	-61.6279	-1.80255	24	61	8651	78.4862	88.7428	342.562	32.7708	2393.13	0.05	0.017	-0.038	-0.016	0.046	0.052	0.007	0.016	0.006	0.004	-0.049
505	-61.6279	-1.80255	15	61	8651	78.4862	88.7428	342.562	32.7708	2393.13	0.05	0.017	-0.038	-0.016	0.046	0.052	0.007	0.016	0.006	0.004	-0.049
506	-61.6306	-1.77697	11	46	8623	77.7438	91.372	343.869	32.5525	2372.03	0.05	0.017	-0.038	-0.016	0.046	0.052	0.007	0.016	0.006	0.004	-0.049
507	-61.6306	-1.77697	17	46	8623	77.7438	91.372	343.869	32.5525	2372.03	0.05	0.017	-0.038	-0.016	0.046	0.052	0.007	0.016	0.006	0.004	-0.049
508	-61.6269	-1.79187	23	55	8638	78.2301	89.9929	343.134	32.6875	2383.99	0.05	0.017	-0.038	-0.016	0.046	0.052	0.007	0.016	0.006	0.004	-0.049
509	-61.6269	-1.79187	11	55	8638	78.2301	89.9929	343.134	32.6875	2383.99	0.05	0.017	-0.038	-0.016	0.046	0.052	0.007	0.016	0.006	0.004	-0.049
510	-61.657	-1.80166	10	59	8611	79.7718	90.5243	340.635	32.7588	2397.89	0.05	0.017	-0.038	-0.016	0.046	0.052	0.007	0.016	0.006	0.004	-0.049
511	-61.657	-1.80166	14	59	8611	79.7718	90.5243	340.635	32.7588	2397.89	0.05	0.017	-0.038	-0.016	0.046	0.052	0.007	0.016	0.006	0.004	-0.049
512	-61.6401	-1.76984	23	41	8604	78.0105	92.482	343.47	32.4886	2367.7	0.05	0.017	-0.038	-0.016	0.046	0.052	0.007	0.016	0.006	0.004	-0.049
513	-61.6401	-1.76984	13	41	8604	78.0105	92.482	343.47	32.4886	2367.7	0.05	0.017	-0.038	-0.016	0.046	0.052	0.007	0.016	0.006	0.004	-0.049
514	-58.2587	-9.81975	11	4	8841	106.549	121.783	531.831	73.9329	1983.6	0.025	0	0.008	0.062	-0.1	-0.061	-0.022	0.028	0.035	-0.034	-0.099
515	-58.2714	-9.81767	11	4	8854	103.715	123.743	529.849	73.9148	1982.45	0.025	0	0.008	0.062	-0.1	-0.061	-0.022	0.028	0.035	-0.034	-0.099
516	-58.273	-9.80842	6	4	8866	103.213	123.958	528.311	73.8347	1983.87	0.025	0	0.008	0.062	-0.1	-0.061	-0.022	0.028	0.035	-0.034	-0.099
517	-58.2677	-9.81625	12	4	8851	104.526	123.135	530.135	73.9025	1983.13	0.025	0	0.008	0.062	-0.1	-0.061	-0.022	0.028	0.035	-0.034	-0.099
518	-58.2791	-9.81647	5	4	8878	102.877	124.161	529.427	73.8705	1982.58	0.025	0	0.008	0.062	-0.1	-0.061	-0.022	0.028	0.035	-0.034	-0.099
519	-58.2912	-9.80625	4	4	8947	102.915	123.524	528.125	73.7176	1984.66	0.025	0	0.008	0.062	-0.1	-0.061	-0.022	0.028	0.035	-0.034	-0.099
520	-58.2941	-9.81472	6	4	8955	103.162	123.3	529.263	73.7659	1983.31	0.025	0	0.008	0.062	-0.1	-0.061	-0.022	0.028	0.035	-0.034	-0.099
521	-58.2671	-9.81272	5	4	8854	104.61	122.999	529.697	73.872	1983.81	0.025	0	0.008	0.062	-0.1	-0.061	-0.022	0.028	0.035	-0.034	-0.099
522	-64.8435	-0.610278	32	10	9468	89.3252	95.6513	346.11	22.202	2551.18	0.044	0.014	-0.053	0	0.038	0.069	-0.009	0.035	0.026	-0.017	0.032
523	-62.9934	-4.9897	20	33	8924	86.4119	104.46	303.283	42.6544	2435.58	0.048	0.014	-0.054	0.042	-0.027	0.054	0.05	-0.002	-0.004	-0.003	-0.009
524	-64.9362	-0.673222	48	15	9455	89.7641	94.5383	337.578	22.0117	2559.07	0.044	0.014	-0.053	0	0.038	0.069	-0.009	0.035	0.026	-0.017	0.032
525	-64.9117	-0.589	13	7	9485	89.592	95.6469	346.16	21.9487	2541.53	0.044	0.014	-0.053	0	0.038	0.069	-0.009	0.035	0.026	-0.017	0.032
526	-63.1947	-5.70534	22	5	9278	81.8561	100.003	298.144	48.0838	2448.2	0.048	0.014	-0.054	0.042	-0.028	0.054	0.05	-0.003	-0.005	-0.003	-0.01
527	-62.9307	-0.484778	14	3	9638	82.8978	89.3731	325.747	38.6751	2214.55	0.047	0.016	-0.048	-0.007	0.042	0.057	-0.008	0.027	0.019	-0.003	0.056
528	-63.2136	-5.71075	33	3	9258	83.766	100.845	300.136	48.2601	2440.61	0.048	0.014	-0.054	0.042	-0.028	0.054	0.05	-0.003	-0.005	-0.003	-0.01
529	-64.7961	-0.38978	19	50	10256	55.7367	59.4517	342.582	22.4016	2546.65	0.044	0.014	-0.053	0	0.038	0.069	-0.01	0.035	0.026	-0.017	0.032
530	-63.2253	-5.71554	20	3	9246	84.8903	101.395	301.548	48.3782	2436.07	0.048	0.014	-0.054	0.042	-0.028	0.054	0.05	-0.003	-0.005	-0.003	-0.01
531	-64.9075	-0.57939	16	6	9486	89.5937	95.7137	346.77	21.943	2539.81	0.044	0.014	-0.053	0	0.038	0.069	-0.01	0.035	0.026	-0.017	0.032
532	-64.9128	-0.589306	7	7	9485	89.5934	95.646	346.134	21.9465	2541.51	0.044	0.014	-0.053	0	0.038	0.069	-0.009	0.035	0.026	-0.017	0.032
533	-64.8952	-0.5915	14	9	9472	89.5633	95.6068	346.123	21.9964	2543.37	0.044	0.014	-0.053	0	0.038	0.069	-0.009	0.035	0.026	-0.017	0.032
534	-61.2845	-2.15925	28	1	8233	84.9228	101.198	366.863	38.2004	2509.21	0.051	0.017	-0.027	-0.021	0.04	0.008	-0.002	0.004	0	0.007	-0.027
535	-64.7867	-0.405389	16	59	10419	45.7137	48.7337	341.053	22.4278	2547.34	0.044	0.014	-0.053	0	0.038	0.069	-0.01	0.035	0.026	-0.017	0.032
536	-64.7575	-0.429445	9	67	10515	35.3353	38.4698	338.964	22.6025	2553.07	0.044	0.014	-0.053	0	0.038	0.069	-0.01	0.035	0.026	-0.017	0.032
537	-58.2939	-9.81686	5	4	8952	103.207	123.292	529.543	73.7832	1982.95	0.025	0	0.008	0.062	-0.1	-0.061	-0.022	0.028	0.035	-0.034	-0.099
538	-63.2149	-5.69363	23	3	9262	83.5086	100.978	299.142	48.0976	2438.66	0.048	0.014	-0.054	0.042	-0.028	0.054	0.05	-0.003	-0.005	-0.003	-0.01
539	-62.96	-4.96144	15	41	8991	87.0083	104.278	297.844	42.6005	2433.18	0.048	0.014	-0.054	0.042	-0.027	0.054	0.05	-0.002	-0.004	-0.003	-0.01
540	-64.8059	-0.397278	22	52	10246	59.0835	62.3125	343.043	22.3233	2543.96	0.044	0.014	-0.053	0	0.038	0.069	-0.01	0.035	0.026	-0.017	0.032
541	-64.7839	-0.385472	17	50	10294	50.8552	54.8579	341.735	22.4883	2549.56	0.044	0.014	-0.053	0	0.038	0.069	-0.01	0.035	0.026	-0.017	0.032
542	-61.4778	3.36389	6	3	11500	112.327	91.2871	495.705	72.8851	1703.45	0.035	0.01	-0.027	-0.023	0.052	0.006	-0.073	0.006	0.013	-0.035	-0.02
543	-61.4869	3.38694	11	4	11535	112.843	89.4763	492.056	72.7025	1704.02	0.035	0.01	-0.027	-0.023	0.052	0.006	-0.073	0.006	0.013	-0.035	-0.02
544	-61.4419	3.36528	6	2	11485	107.692	92.6239	496.872	73.817	1685.7	0.035	0.01	-0.027	-0.023	0.052	0.006	-0.073	0.006	0.013	-0.035	-0.02
545	-64.7559	-0.453278	23	54	10363	46.3704	50.1157	339.523	22.6126	2553.3	0.044	0.014	-0.053	0	0.038	0.069	-0.01	0.035	0.026	-0.017	0.032
546	-63.1369	-0.770861	14	355	9142	84.7042	91.3363	328.889	38.5822	2228.52	0.047	0.016	-0.048	-0.007	0.042	0.058	-0.007	0.027	0.019	-0.003	0.056
547	-59.9148	-2.9848	6	379	1265	199.967	35.2995	452.6	42.4761	2184.59	0.055	0.018	-0.021	-0.002	0.002	-0.04	-0.004	-0.004	0.001	-0.016	0.024
548	-59.9165	-2.97417	8	355	1793	192.277	40.3952	452.883	42.1977	2185.85	0.055	0.018	-0.021	-0.002	0.002	-0.04	-0.004	-0.004	0.001	-0.016	0.024
549	-59.887	-2.98758	14	230	1836	168.326	56.5131	455.248	42.2204	2184.53	0.055	0.018	-0.021	-0.002	0.002	-0.04	-0.004	-0.004	0.001	-0.016	0.024
550	-59.9039	-2.99031	12	332	1287	191.151	41.1954	453.452	42.4996	2184.02	0.055	0.018	-0.021	-0.002	0.002	-0.04	-0.004	-0.004	0.001	-0.016	0.024
551	-60.3228	-3.10747	9	145152	7175	102.903	97.4994	456.312	48.2018	2370.7	0.055	0.017	-0.022	0.011	-0.016	-0.033	0.026	-0.036	-0.027	0.003	-0.059
552	-60.2471	-3.17865	8	5	5875	166.935	97.3292	452.447	47.7387	2289.04	0.056	0.017	-0.022	0.012	-0.017	-0.033	0.027	-0.037	-0.028	0.004	-0.065
553	-60.2831	-3.18227	14	4	6617	134.054	93.2947	452.663	48.008	2306.2	0.056	0.017	-0.022	0.012	-0.017	-0.033	0.027	-0.037	-0.028	0.004	-0.065
554	-60.2779	-3.17897	11	5	6564	136.89	94.5179	452.695	47.9622	2305.13	0.056	0.017	-0.022	0.012	-0.017	-0.033	0.027	-0.037	-0.028	0.004	-0.065
555	-60.4374	-3.1854	12	707	4840	167.259	90.4683	428.431	48.6725	2383.18	0.056	0.017	-0.023	0.013	-0.019	-0.032	0.028	-0.037	-0.028	0.006	-0.068
556	-67.9548	-1.99791	11	30	10023	88.493	91.649	372.105	13.9512	3423.43	0.013	-0.003	-0.023	0.018	0.012	0.148	0.004	0.075	0.054	-0.01	-0.004
557	-67.9459	-1.97968	27	36	9976	88.8635	90.7779	374.898	14.0122	3422.86	0.013	-0.003	-0.023	0.018	0.012	0.148	0.004	0.075	0.054	-0.01	-0.004
558	-67.9288	-1.95889	1	46	9938	89.396	90.2951	376.787	14.1014	3420.84	0.013	-0.003	-0.023	0.018	0.012	0.148	0.004	0.075	0.054	-0.01	-0.004
559	-67.8777	-1.91658	10	57	9982	88.9409	92.4854	379.251	14.4424	3414.43	0.013	-0.003	-0.023	0.018	0.012	0.148	0.004	0.075	0.054	-0.01	-0.004
560	-68.4158	-2.32562	12	15	10099	90.541	93.9406	361.399	13	3560.03	0.012	-0.003	-0.022	0.018	0.011	0.148	0.004	0.075	0.054	-0.011	0
561	-68.4122	-2.3295	14	14	10096	90.536	93.8346	361.345	13	3559.4	0.012	-0.003	-0.022	0.018	0.011	0.148	0.004	0.075	0.054	-0.011	0
562	-68.4053	-2.33656	12	11	10092	90.5348	93.6536	361.13	13	3558.07	0.012	-0.003	-0.022	0.018	0.011	0.148	0.004	0.075	0.054	-0.011	0
563	-68.4025	-2.33974	15	10	10089	90.5354	93.5836	361.008	13	3557.53	0.012	-0.003	-0.022	0.018	0.011	0.148	0.004	0.075	0.054	-0.011	0
564	-68.3936	-2.34983	10	5	10084	90.4474	93.3714	360.798	13	3555.59	0.012	-0.003	-0.022	0.018	0.011	0.148	0.004	0.075	0.054	-0.011	0
565	-68.4221	-2.3162	40	18	10105	90.5724	94.1782	361.298	13	3560.67	0.012	-0.003	-0.022	0.018	0.011	0.148	0.004	0.075	0.054	-0.011	0
566	-68.3661	-2.21643	11	79	10306	90.9815	92.9495	362.838	13	3528.97	0.012	-0.003	-0.022	0.018	0.011	0.148	0.004	0.075	0.054	-0.011	0
567	-68.3744	-2.21285	10	73	10292	90.9226	93.3084	362.045	13	3530.58	0.012	-0.003	-0.022	0.018	0.011	0.148	0.004	0.075	0.054	-0.011	0
568	-68.3186	-2.15606	31	2896	10311	88.7691	92.5609	359.404	13	3509.83	0.012	-0.003	-0.023	0.018	0.012	0.148	0.004	0.075	0.054	-0.01	-0.003
569	-68.3077	-2.14127	32	4365	10277	88.4298	92.9553	358.359	13	3505.52	0.012	-0.003	-0.023	0.018	0.012	0.148	0.004	0.075	0.054	-0.01	-0.003
570	-61.4494	3.38725	12	2	11507	105.353	89.2361	492.74	73.6927	1685.49	0.035	0.01	-0.027	-0.023	0.052	0.006	-0.073	0.006	0.013	-0.035	-0.02
571	-61.4419	3.36528	16	2	11485	107.692	92.6239	496.872	73.817	1685.7	0.035	0.01	-0.027	-0.023	0.052	0.006	-0.073	0.006	0.013	-0.035	-0.02
572	-61.4839	3.39659	10	3	11545	111.88	88.806	490.716	72.8072	1700.86	0.035	0.01	-0.027	-0.023	0.052	0.006	-0.073	0.006	0.013	-0.035	-0.02
573	-61.4775	3.38149	16	3	11521	111.279	89.8699	493.064	72.938	1700.29	0.035	0.01	-0.027	-0.023	0.052	0.006	-0.073	0.006	0.013	-0.035	-0.02
574	-58.8815	-2.62925	7	7	7819	90.366	104.868	434.515	43.9006	2246.1	0.052	0.018	-0.018	-0.027	0.038	-0.024	-0.01	-0.006	-0.006	0.01	-0.015
575	-58.8735	-2.63658	6	9	7808	89.8519	104.778	434.251	43.9937	2244.09	0.052	0.018	-0.018	-0.027	0.038	-0.024	-0.01	-0.006	-0.006	0.01	-0.015
576	-58.8956	-2.63227	8	6	7842	90.1007	104.897	434.583	43.7254	2249	0.052	0.018	-0.018	-0.027	0.038	-0.024	-0.01	-0.006	-0.006	0.01	-0.015
577	-58.8939	-2.63394	5	6	7839	89.9837	104.878	434.532	43.7445	2248.58	0.052	0.018	-0.018	-0.027	0.038	-0.024	-0.01	-0.006	-0.006	0.01	-0.015
578	-58.9085	-2.66059	8	8	7847	87.9906	104.743	434.239	43.5359	2250.93	0.052	0.018	-0.018	-0.027	0.038	-0.024	-0.01	-0.006	-0.006	0.01	-0.015
579	-58.9083	-2.66611	5	9	7843	87.5875	104.703	434.142	43.5336	2250.7	0.052	0.018	-0.018	-0.027	0.038	-0.024	-0.01	-0.006	-0.006	0.01	-0.015
580	-58.8809	-2.64387	7	10	7821	89.2935	104.749	434.158	43.8959	2245.41	0.052	0.018	-0.018	-0.027	0.038	-0.024	-0.01	-0.006	-0.006	0.01	-0.015
581	-58.9021	-2.6496	6	8	7846	88.8124	104.794	434.329	43.6279	2249.84	0.052	0.018	-0.018	-0.027	0.038	-0.024	-0.01	-0.006	-0.006	0.01	-0.015
582	-58.9077	-2.6446	4	6	7855	89.162	104.854	434.495	43.5636	2251.23	0.052	0.018	-0.018	-0.027	0.038	-0.024	-0.01	-0.006	-0.006	0.01	-0.015
583	-58.9182	-2.6462	7	5	7867	89.0145	104.887	434.612	43.4318	2253.47	0.052	0.018	-0.018	-0.027	0.038	-0.024	-0.01	-0.006	-0.006	0.01	-0.015
584	-58.9207	-2.64923	7	4	7866	88.7676	104.87	434.615	43.3925	2254	0.052	0.018	-0.018	-0.027	0.038	-0.024	-0.01	-0.006	-0.006	0.01	-0.015
585	-58.911	-2.63421	7	4	7865	89.9113	104.942	434.706	43.5337	2252.26	0.052	0.018	-0.018	-0.027	0.038	-0.024	-0.01	-0.006	-0.006	0.01	-0.015
586	-58.8085	-2.56672	6	3	7701	91.4922	103.582	437.107	44.8314	2230.91	0.052	0.018	-0.018	-0.027	0.038	-0.024	-0.01	-0.006	-0.006	0.01	-0.016
587	-58.6473	-2.60865	5	1	7882	83.1362	104.199	432.469	46.1387	2204.73	0.052	0.018	-0.015	-0.028	0.038	-0.022	-0.008	-0.006	-0.006	0.01	-0.01
588	-58.8503	-2.65092	10	18	7789	88.8616	104.559	433.531	44.2718	2238.39	0.052	0.018	-0.018	-0.027	0.038	-0.024	-0.01	-0.006	-0.006	0.01	-0.015
589	-58.7852	-2.55131	9	3	7724	91.185	102.774	437.866	45.0583	2226.1	0.052	0.018	-0.018	-0.027	0.038	-0.024	-0.01	-0.006	-0.006	0.01	-0.016
590	-58.6361	-2.72169	12	7	7903	83.0023	103.834	418.88	47.0547	2195.91	0.053	0.018	-0.014	-0.02	0.024	-0.035	-0.015	0.006	0.01	-0.009	-0.107
591	-58.9096	-2.94343	5	14	7626	90.3319	105.814	418.526	43.2268	2220.98	0.053	0.018	-0.018	-0.016	0.022	-0.037	-0.016	0.004	0.008	-0.01	-0.096
592	-58.8979	-2.8521	7	4	7633	89.0637	107.247	424.558	43.4331	2234.68	0.053	0.018	-0.017	-0.018	0.023	-0.037	-0.017	0.004	0.009	-0.01	-0.109
593	-58.8707	-2.80411	12	21	7750	85.0178	105.362	427.578	44.0008	2232.47	0.053	0.018	-0.017	-0.018	0.023	-0.037	-0.017	0.004	0.009	-0.01	-0.109
594	-58.5975	-2.97218	8	15	7632	98.0725	109.083	426.404	51.3054	2159.69	0.053	0.018	-0.013	-0.017	0.02	-0.037	-0.02	0.014	0.016	-0.012	-0.102
595	-58.7344	-2.94432	9	24	7707	90.0511	105.767	421.492	48.2777	2172	0.053	0.018	-0.017	-0.018	0.023	-0.037	-0.017	0.004	0.009	-0.01	-0.109
596	-58.6804	-2.86883	8	78	7652	90.9077	103.246	422.393	47.8879	2184.09	0.053	0.018	-0.017	-0.018	0.023	-0.037	-0.017	0.004	0.009	-0.01	-0.109
597	-58.9116	-2.85781	10	2	7597	90.7172	107.888	423.995	43.1205	2237.61	0.053	0.018	-0.017	-0.018	0.023	-0.037	-0.017	0.004	0.009	-0.01	-0.109
598	-60.138	-4.15982	22	113	8082	76.5276	83.1077	402.586	38.182	2172.37	0.055	0.017	-0.018	0.019	-0.031	-0.037	0.035	-0.019	-0.019	0.018	-0.048
599	-60.1477	-4.16374	22	101	8044	74.5066	80.0746	401.965	38.2282	2174.94	0.055	0.017	-0.018	0.019	-0.031	-0.037	0.035	-0.019	-0.019	0.018	-0.048
600	-60.1445	-4.15669	28	106	8011	74.8708	80.2583	402.698	38.2367	2173.36	0.055	0.017	-0.018	0.019	-0.031	-0.037	0.035	-0.019	-0.019	0.018	-0.048
601	-60.1357	-4.15797	15	114	8084	77.0464	83.8035	402.828	38.1742	2171.65	0.055	0.017	-0.018	0.019	-0.031	-0.037	0.035	-0.019	-0.019	0.018	-0.048
602	-61.1155	-4.91023	14	4	8704	91.2323	104.296	396.558	41.8938	2626.79	0.054	0.016	-0.019	0.02	-0.032	-0.036	0.037	-0.019	-0.019	0.019	-0.046
603	-61.12	-4.90538	15	4	8735	91.2113	104.084	395.254	41.8489	2627.82	0.054	0.016	-0.019	0.02	-0.032	-0.036	0.037	-0.019	-0.019	0.019	-0.046
604	-61.1125	-4.90748	21	4	8696	91.283	104.32	395.911	41.8865	2626.66	0.054	0.016	-0.019	0.02	-0.032	-0.036	0.037	-0.019	-0.019	0.019	-0.046
605	-61.279	-4.72799	26	4	8721	87.1743	99.8279	384.23	40.1107	2640.01	0.054	0.016	-0.02	0.018	-0.029	-0.034	0.043	-0.03	-0.026	0.02	-0.05
606	-61.3088	-4.69174	19	3	8669	87.1728	99.6352	385.62	39.6941	2629.46	0.054	0.017	-0.021	0.017	-0.027	-0.033	0.049	-0.039	-0.033	0.022	-0.051
607	-61.2704	-4.70179	12	3	8622	86.7323	98.0067	381.654	40.0388	2637.86	0.054	0.017	-0.02	0.018	-0.029	-0.034	0.043	-0.03	-0.026	0.02	-0.05
608	-61.2969	-4.6966	14	3	8655	87.0298	99.1627	384.537	39.8137	2632.34	0.054	0.017	-0.021	0.017	-0.027	-0.033	0.049	-0.039	-0.033	0.022	-0.051
609	-65.3601	-4.84517	51	3	9722	85.057	101.705	284.253	38.4134	2665.01	0.044	0.012	-0.057	0.039	-0.018	0.074	0.059	-0.012	-0.02	0.017	0.059
610	-65.3633	-4.83919	38	3	9702	84.6864	102.077	283.377	38.3698	2664.74	0.044	0.012	-0.057	0.039	-0.018	0.074	0.059	-0.012	-0.02	0.017	0.059
611	-65.3673	-4.83583	35	3	9687	84.4234	102.323	282.939	38.3452	2664.86	0.044	0.012	-0.057	0.039	-0.018	0.074	0.059	-0.012	-0.02	0.017	0.059
612	-65.3517	-4.84837	32	3	9740	85.3263	101.416	284.668	38.4368	2664.4	0.044	0.012	-0.057	0.039	-0.018	0.074	0.059	-0.012	-0.02	0.017	0.059
613	-65.3682	-4.83389	30	3	9680	84.2938	102.445	282.665	38.331	2664.77	0.044	0.012	-0.057	0.039	-0.018	0.074	0.059	-0.012	-0.02	0.017	0.059
614	-65.3724	-4.84683	33	3	9718	85.0802	101.738	284.586	38.4256	2666.53	0.044	0.012	-0.057	0.039	-0.018	0.074	0.059	-0.012	-0.02	0.017	0.059
615	-65.3736	-4.84553	31	3	9717	85.0456	101.801	284.394	38.416	2666.52	0.044	0.012	-0.057	0.039	-0.018	0.074	0.059	-0.012	-0.02	0.017	0.059
616	-65.3736	-4.83906	39	3	9699	84.6771	102.162	283.469	38.3688	2665.85	0.044	0.012	-0.057	0.039	-0.018	0.074	0.059	-0.012	-0.02	0.017	0.059
617	-65.3614	-4.84094	30	3	9709	84.8123	101.955	283.617	38.3826	2664.71	0.044	0.012	-0.057	0.039	-0.018	0.074	0.059	-0.012	-0.02	0.017	0.059
618	-65.3481	-4.84783	48	3	9742	85.345	101.395	284.545	38.4329	2663.93	0.044	0.012	-0.057	0.039	-0.018	0.074	0.059	-0.012	-0.02	0.017	0.059
619	-59.8547	-2.5469	3	0	7614	88.8873	104.201	451.445	31.6947	2304.33	0.052	0.018	-0.019	-0.025	0.037	-0.023	-0.009	-0.007	-0.007	0.01	-0.01
620	-59.7367	-2.53114	7	82	7692	89.6575	104.796	442.076	32.7564	2341.17	0.052	0.018	-0.019	-0.025	0.037	-0.023	-0.009	-0.007	-0.007	0.01	-0.01
621	-59.7195	-2.53453	11	91	7703	89.6806	105.088	441.147	32.9562	2342.48	0.052	0.018	-0.019	-0.025	0.037	-0.023	-0.009	-0.007	-0.007	0.01	-0.01
622	-59.8924	-2.40171	11	1	7724	85.5902	105.814	434.596	32.0533	2449.91	0.052	0.018	-0.019	-0.025	0.037	-0.023	-0.009	-0.007	-0.007	0.01	-0.01
623	-59.8954	-2.40432	16	1	7725	85.7106	105.706	435.009	32.0107	2446.93	0.052	0.018	-0.019	-0.025	0.037	-0.023	-0.009	-0.007	-0.007	0.01	-0.01
624	-60.1545	-2.63803	8	38	7738	89.0875	106.405	440.546	36.5488	2326.77	0.053	0.018	-0.021	-0.014	0.022	-0.026	0	-0.013	-0.013	0.005	0.109
625	-60.1197	-2.58722	8	19	7807	89.2194	106.615	440.957	35.1082	2317.32	0.052	0.018	-0.02	-0.022	0.033	-0.024	-0.006	-0.009	-0.009	0.009	0.03
626	-60.0983	-2.56683	7	17	7835	87.8123	106.621	441.341	34.5156	2317.56	0.052	0.018	-0.02	-0.024	0.036	-0.023	-0.008	-0.008	-0.008	0.01	0.003
627	-59.8904	-2.66703	12	13	7631	89.4832	105.468	458.655	33.172	2225.29	0.053	0.018	-0.021	-0.018	0.027	-0.026	-0.003	-0.012	-0.011	0.007	0.079
628	-56.5127	-1.65224	12	3	8393	81.4571	101.365	603.093	55.7118	2399.72	0.046	0.012	0.045	-0.051	0.029	-0.043	-0.004	-0.014	-0.01	0.013	0.017
629	-56.4982	-1.60204	6	2	8459	84.6924	104.624	603.904	54.9975	2418.6	0.046	0.012	0.045	-0.051	0.029	-0.043	-0.004	-0.014	-0.01	0.013	0.017
630	-56.5367	-1.84567	6	3	8087	82.8136	105.353	601.818	58.7597	2343.88	0.045	0.011	0.048	-0.049	0.024	-0.044	0.015	-0.016	-0.015	0.029	0.033
631	-56.494	-1.83859	5	1	8067	84.6057	106.688	606.568	58.33	2361.28	0.045	0.011	0.048	-0.049	0.024	-0.044	0.015	-0.016	-0.015	0.029	0.033
632	-56.5216	-1.67147	12	3	8372	80.7726	100.622	603.325	56.0094	2391.07	0.046	0.012	0.045	-0.051	0.029	-0.043	-0.004	-0.014	-0.01	0.013	0.017
633	-56.425	-1.82087	6	3	8194	84.7272	107.655	609.724	57.7709	2382.51	0.045	0.011	0.048	-0.049	0.024	-0.044	0.015	-0.016	-0.015	0.029	0.033
634	-56.62	-1.75293	13	2	8290	83.9998	104.986	603.874	57.9279	2329.64	0.046	0.012	0.045	-0.051	0.029	-0.043	-0.004	-0.014	-0.01	0.013	0.017
635	-56.4584	-1.78652	9	2	8149	81.7515	103.557	605.956	57.3021	2384.23	0.045	0.011	0.048	-0.049	0.024	-0.044	0.015	-0.016	-0.015	0.029	0.033
636	-56.4974	-1.76951	6	2	8184	81.1892	102.552	603.684	57.291	2375.05	0.045	0.011	0.048	-0.049	0.024	-0.044	0.015	-0.016	-0.015	0.029	0.033
637	-59.9205	-2.96572	14	347	2160	188.697	42.7758	452.839	42.0091	2186.79	0.055	0.018	-0.021	-0.003	0.003	-0.04	-0.005	-0.003	0.002	-0.017	0.028
638	-59.9161	-2.96502	9	324	2291	183.555	46.1862	453.307	41.9366	2186.96	0.055	0.018	-0.021	-0.003	0.003	-0.04	-0.005	-0.003	0.002	-0.017	0.028
639	-59.9202	-2.95023	11	294	3009	173.709	52.7489	453.524	41.5707	2188.64	0.055	0.018	-0.021	-0.003	0.003	-0.04	-0.005	-0.003	0.002	-0.017	0.028
640	-59.9044	-2.91782	6	154	4938	134.398	78.5997	456.434	40.4789	2193.13	0.054	0.018	-0.021	-0.004	0.005	-0.04	-0.006	-0.003	0.002	-0.016	0.028
641	-59.9187	-2.95998	8	320	2509	181.485	47.5674	453.262	41.8263	2187.51	0.055	0.018	-0.021	-0.003	0.003	-0.04	-0.005	-0.003	0.002	-0.017	0.028
642	-59.9123	-2.93718	12	226	3836	155.507	64.7614	454.855	41.1116	2190.44	0.054	0.018	-0.021	-0.004	0.005	-0.04	-0.006	-0.003	0.002	-0.016	0.029
643	-58.2211	-2.61174	11	1	7753	91.3259	106.301	471.369	47.8336	2162.89	0.05	0.015	0.023	-0.045	0.036	-0.023	-0.004	0.003	0.003	-0.001	0.037
644	-58.207	-2.6089	15	1	7773	92.2848	106.66	472.959	47.8504	2160.63	0.05	0.015	0.023	-0.045	0.036	-0.023	-0.004	0.003	0.003	-0.001	0.037
645	-58.2244	-2.6057	10	1	7800	91.224	106.271	471.848	47.8203	2162.24	0.05	0.015	0.023	-0.045	0.036	-0.023	-0.004	0.003	0.003	-0.001	0.037
646	-58.4183	-2.39847	12	1	7880	93.3846	104.355	459.369	46.9645	2159.76	0.05	0.015	0.02	-0.043	0.036	-0.024	-0.007	0.002	0.003	-0.001	0.027
647	-58.4149	-2.41177	11	1	7865	93.0817	104.699	458.39	46.965	2160.2	0.05	0.015	0.02	-0.043	0.036	-0.024	-0.007	0.002	0.003	-0.001	0.027
648	-58.4047	-2.44517	13	1	7833	92.4986	105.652	455.86	46.9907	2160.98	0.05	0.015	0.02	-0.043	0.036	-0.024	-0.007	0.002	0.003	-0.001	0.027
649	-58.1192	-2.33293	11	1	6972	94.3224	107.936	480.771	46.9172	2098.48	0.05	0.015	0.025	-0.045	0.036	-0.022	-0.003	0.003	0.003	-0.001	0.04
650	-58.1055	-2.35205	11	1	7069	89.906	103.573	481.024	47.0627	2097.89	0.05	0.015	0.025	-0.045	0.036	-0.022	-0.003	0.003	0.003	-0.001	0.04
651	-59.8927	-2.95134	9	193	3440	150.784	67.7975	456.181	41.2787	2189.22	0.054	0.018	-0.021	-0.004	0.005	-0.04	-0.006	-0.003	0.002	-0.016	0.028
652	-59.8905	-2.96548	10	210	2803	158.115	63.053	455.816	41.6465	2187.41	0.055	0.018	-0.021	-0.003	0.003	-0.04	-0.005	-0.003	0.002	-0.017	0.028
653	-59.8922	-2.95487	18	198	3280	152.675	66.5705	456.09	41.3707	2188.77	0.054	0.018	-0.021	-0.004	0.005	-0.04	-0.006	-0.003	0.002	-0.016	0.028
654	-59.8891	-2.97432	11	219	2412	162.381	60.3093	455.588	41.8762	2186.27	0.055	0.018	-0.021	-0.003	0.003	-0.04	-0.005	-0.003	0.002	-0.017	0.028
655	-59.7205	-2.51703	7	110	7741	90.0493	104.537	439.343	32.9537	2352.52	0.052	0.018	-0.019	-0.025	0.037	-0.023	-0.009	-0.007	-0.007	0.01	-0.01
656	-60.0982	-2.161	18	3	7897	86.947	100.926	418.591	34.743	2763.64	0.052	0.018	-0.019	-0.026	0.039	-0.022	-0.01	-0.006	-0.006	0.01	-0.013
657	-59.8106	-2.20981	7	3	7884	90.0007	105.721	443.429	34.755	2653.08	0.052	0.018	-0.019	-0.026	0.039	-0.023	-0.01	-0.006	-0.006	0.01	-0.014
658	-59.6139	-2.47569	6	28	7688	91.0595	104.977	434.685	34.7667	2376.92	0.052	0.018	-0.019	-0.025	0.037	-0.024	-0.009	-0.007	-0.007	0.01	-0.01
659	-59.6188	-2.46336	2	30	7704	90.8909	104.919	434.641	34.783	2382.57	0.052	0.018	-0.019	-0.025	0.037	-0.024	-0.009	-0.007	-0.007	0.01	-0.01
